# Supplementary material for: Deciphering global gene expression and regulation strategy in Escherichia coli during carbon limitation
Source: Microb Biotechnol. 2018 Dec 11;12(2):360–76. doi: 10.1111/1751-7915.13343 (PMC6390033; doi:10.1111/1751-7915.13343)
Supplement: Supplementary file 3 — Data S1. DEGs identified during carbon limitation. [file MBT2-12-360-s003.xlsx]

## Sheet: ABBREVIATIONS
ABBREVIATIONS
Exp2	Expression at a growth rate of 0.2/h
Exp9	Expression at a growth rate of 0.9/h

## Sheet: up-regulated
GeneID	Symbol	Description	Exp2	Exp9	log2(Exp2/Exp9)	p-value	Crp-cAMP control	Reference	Function category
AA953_RS23405	traD	type IV conjugative transfer system couplingprotein TraD	35.2937	14.6923	1.26434	0.00732084			biofilm
AA953_RS23390	traG	hypothetical protein	87.714	39.6584	1.14518	0.0100626			biofilm
AA953_RS23385	traH	conjugal transfer pilus assembly protein TraH	53.8656	19.2727	1.4828	0.00310136			biofilm
AA953_RS23380	trbF	hypothetical protein	16.0702	5.03837	1.67335	0.0284393			biofilm
AA953_RS23375	trbJ	protein trbJ	22.6677	6.63882	1.77164	0.0016801			biofilm
AA953_RS23370	trbB	type-F conjugative transfer system pilin assembly thiol-disulfide isomerase trbB	43.3835	13.6876	1.66428	0.0203918			biofilm
AA953_RS23365	traQ	TraQ protein	35.8886	12.9091	1.47514	0.00623417			biofilm
AA953_RS23355	trbA	conjugal transfer protein TrbA	27.093	9.72518	1.47812	0.00808737			biofilm
AA953_RS23325	traW	IncF plasmid conjugative transfer pilus assembly protein TraW	49.3225	23.1984	1.08822	0.00205159			biofilm
AA953_RS23320	trbI	conjugal transfer protein TrbI	50.0227	24.2585	1.04409	0.000121149			biofilm
AA953_RS23305	traV	hypothetical protein	73.636	24.4255	1.59203	0.00501042			biofilm
AA953_RS23300	trbG	TrbG protein	60.5665	25.8483	1.22845	0.042452			biofilm
AA953_RS23290	traP	conjugal transfer protein TraP	25.7012	12.8085	1.00474	0.000351905			biofilm
AA953_RS23270	traL	F pilin assembly	48.4806	22.9415	1.07945	0.0149477			biofilm
AA953_RS21715	lptG2	lipopolysaccharide export ABC permease	69.6753	17.594	1.98556	0.0262527			biofilm
AA953_RS21275	yqfA	hemolysin III family HylIII inner membrane protein	79.4212	35.7555	1.15136	0.0271565			biofilm
AA953_RS20470	nlpD	murein hydrolase activator NlpD	814.888	351.434	1.21335	0.00205771			biofilm
AA953_RS20000	ypjA	adhesin-like autotransporter	13.3617	6.03738	1.1461	0.00171717			biofilm
AA953_RS18870	amiE(yfeW)	amidase hydrolyzing N-acetylmuramyl-L-Ala bond of MurNAc peptides	21.5727	8.04481	1.42308	0.00981702			biofilm
AA953_RS17360	cidB(yohK)	anti-holin, regulator of murein hydrolase LrgB	30.0798	14.714	1.0316	0.00700373			biofilm
AA953_RS17185	yehB	putative outer membrane protein usher protein	3.92819	1.52295	1.36699	0.0246486			biofilm
AA953_RS16950	wcaA	putative glycosyl transferase	4.12639	1.4397	1.51912	0.00575451			biofilm
AA953_RS16935	wcaD	colanic acid polymerase	1.65517	0.425916	1.95834	0.00414473			biofilm
AA953_RS16930	wcaE	putative glycosyl transferase	3.39175	1.12673	1.58988	0.0295055			biofilm
AA953_RS16900	wbbH	O-antigen polymerase	0.352631	0.0369725	3.25364	0.00501288			biofilm
AA953_RS16895	wbbI	d-Galf:alpha-d-Glc beta-1,6-galactofuranosyltransferase	1.331	0.369659	1.84824	0.0077395			biofilm
AA953_RS16870	ugd	UDP-glucose 6-dehydrogenase	23.6635	4.29188	2.46298	0.000593163			biofilm
AA953_RS16710	yoeE	colicin IA outer membrane receptor and translocator; ferric iron-catecholate transporter	32.3961	11.3154	1.51754	0.0316455			biofilm
AA953_RS16665	ldtA	L,D-transpeptidase linking Lpp to murein	112.522	50.8291	1.14648	0.00990096			biofilm
AA953_RS16500	yodC	biofilm regulated protein	92.3814	39.4849	1.2263	0.0375678			biofilm
AA953_RS16105	flhE	proton seal during flagellar secretion	5.84383	1.37444	2.08807	0.0313455			biofilm
AA953_RS15755	pdeD(yoaD)	membrane-anchored cyclic-di-GMP phosphodiesterase, regulator of cellulose production	14.3089	3.79571	1.91447	0.00335533			biofilm
AA953_RS15595	(cdgI)yeaI	membrane-anchored diguanylate cyclase	1.20014	0.274816	2.12666	0.0268851			biofilm
AA953_RS14195	lsrG	autoinducer-2 (AI-2) degrading protein LsrG	273.282	15.6334	4.12769	0.0185222	Yes	Regulon DB	biofilm
AA953_RS14190	lsrF	putative autoinducer-2 (AI-2) aldolase	204.145	10.5075	4.28011	0.00908177	Yes	Regulon DB	biofilm
AA953_RS14185	lsrB	autoinducer 2-binding protein	247.85	7.98851	4.9554	0.0176679	Yes	Regulon DB	biofilm
AA953_RS14180	lsrD	autoinducer 2 import system permease protein	57.7475	3.97993	3.85895	0.0219596	Yes	Regulon DB	biofilm
AA953_RS14175	lsrC	autoinducer 2 import system permease protein	91.1404	4.52722	4.33139	0.0101699	Yes	Regulon DB	biofilm
AA953_RS14170	lsrA	autoinducer 2 import ATP-binding protein	93.439	4.08657	4.51506	0.00960946	Yes	Regulon DB	biofilm
AA953_RS14160	lsrK	autoinducer-2 (AI-2) kinase	97.3076	7.03436	3.79006	0.0133079	Yes	Regulon DB	biofilm
AA953_RS14050	dosC	diguanylate cyclase, cold- and stationary phase-induced oxygen-dependent biofilm regulator	61.8995	16.1606	1.93745	0.0244939			biofilm
AA953_RS14045	dosP	oxygen sensor, c-di-GMP phosphodiesterase, heme-regulated; cold- and stationary phase-induced bioflim regulator	29.8425	9.60626	1.63532	0.012585			biofilm
AA953_RS14005	bdm	biofilm-dependent modulation protein	145.932	29.7399	2.29482	0.0227469			biofilm
AA953_RS13855	mcbR	colanic acid and biofilm gene transcriptional regulator, MqsR-controlled	66.6376	18.7494	1.82949	0.00848255			biofilm
AA953_RS13280	dgcM(ydaM)	diguanylate cyclase, csgD regulator	58.281	21.4558	1.44166	0.000731263			biofilm
AA953_RS12470	ymgE(tag)	putative inner membrane protein with transglycosylase-associated domain	134.762	14.014	3.26547	0.0149284			biofilm
AA953_RS12435	ycgB	putative type IV piliation protein	152.508	18.2	3.06688	0.0166007			biofilm
AA953_RS12405	hlyE	hemolysin E, chromosomal	10.7658	1.0184	3.40208	0.00660331	Yes	Regulon DB	biofilm
AA953_RS12030	ycfJ	putative regulator of flagellation	33.3769	9.55608	1.80436	0.000221636			biofilm
AA953_RS11780	bssS	biofilm regulator BssS	455.388	132.647	1.7795	0.0360593			biofilm
AA953_RS11700	clsC	stationary phase cardiolipin synthase 3	32.7756	16.3737	1.00124	0.0219696			biofilm
AA953_RS11680	csgA	major curlin subunit	49.8948	19.9326	1.32376	0.0189083			biofilm
AA953_RS11655	csgF	curli nucleation outer membrane protein	4.01286	1.4031	1.51602	0.016881	Yes	Regulon DB	biofilm
AA953_RS11470	yccJ	conserved protein involved in biofilm formation	1255.81	295.346	2.08814	0.0117344			biofilm
AA953_RS11255	yccT	conserved exported protein involved in biofilm formation	11.4785	4.74471	1.27454	0.000736978			biofilm
AA953_RS10430	mcbA	colanic acid mucoidy stimulation protein	82.1881	13.2166	2.63657	0.0159051			biofilm
AA953_RS09940	TraR	conjugal transfer protein TraR	57.3564	6.97229	3.04025	0.0222223			biofilm
AA953_RS08640	sfmA	FimA homolog, function unknown	6.72536	2.69747	1.31801	0.0205099			biofilm
AA953_RS06675	yadM	putative fimbrial-like adhesin protein	11.7421	4.39483	1.41781	0.00839264			biofilm
AA953_RS06670	yadL	putative fimbrial-like adhesin protein	6.88254	2.5721	1.41999	0.0179467			biofilm
AA953_RS06665	yadK	putative fimbrial-like adhesin protein	7.34636	1.99339	1.88181	0.0433269			biofilm
AA953_RS04960	ytfJ	conserved periplasmic protein of unknown function	347.18	19.0334	4.18908	0.00788522			biofilm
AA953_RS04820	bsmA	bioflm peroxide resistance protein	869.784	49.587	4.13262	0.00657185	Yes	This work	biofilm
AA953_RS04815	yjfN	conserved exported small protein involved in biofilm metabolism	395.074	20.9561	4.23668	0.0207098			biofilm
AA953_RS04620	blc	outer membrane lipoprotein cell division and growth lipocalin	110.275	31.2821	1.81769	0.00219137			biofilm
AA953_RS04380	yjdN(phnB)	putative regulator involved in biofilm formation	186.104	10.2355	4.18446	0.00794846			biofilm
AA953_RS04145	pdeC(yjcC)	putative membrane-anchored cyclic-di-GMP phosphodiesterase	12.0101	5.31887	1.17506	0.0281306			biofilm
AA953_RS03945	yjbE	extracellular polysaccharide production threonine-rich protein	119.882	49.2399	1.28371	0.0289125			biofilm
AA953_RS01805	waaH	LPS(HepIII)-glucuronic acid glycosyltransferase	3.65983	1.18876	1.62232	0.0146414			biofilm
AA953_RS01440	yhjY	autotransporter beta-domain protein (biofilm formation)	81.1423	16.259	2.31922	0.0282036			biofilm
AA953_RS01200	slp	starvation / acidic conditions lipoprotein	47.0122	20.7844	1.17754	0.045103			biofilm
ncRNA073	micL	MicL-S small regulatory RNA	190.625	85.0291	1.16471	0.0163581			biofilm
ncRNA056	mcaS(isrA)	McaS small regulatory RNA	55.9675	18.4468	1.60122	0.017906	Yes	Regulon DB	biofilm
ncRNA042	sroC	SroC small regulatory RNA	3791.4	1122.68	1.75579	0.00058152	Yes	Shimada T, 2011	biofilm
AA953_RS23085	acuI	putative acryloyl-CoA reductase	115.643	49.2136	1.23255	0.00705653			carbon
AA953_RS22925	yhcH	putative isomerase acting on a carbohydrate-related substrate	64.9879	25.0658	1.37445	0.0155532	Yes	Regulon DB	carbon
AA953_RS22480	kbaZ	tagatose 6-phosphate aldolase 1, kbaZ subunit	15.9059	4.2273	1.91176	0.00341793	Yes	Regulon DB	carbon
AA953_RS22460	garD	D-galactarate dehydratase	57.5772	10.8119	2.41288	0.00285029			carbon
AA953_RS22455	garP	putative (D)-galactarate transporter	2.64363	0.468563	2.4962	0.010219			carbon
AA953_RS22450	garL	alpha-dehydro-beta-deoxy-D-glucarate aldolase	7.14508	1.90631	1.90616	0.00478528			carbon
AA953_RS22445	garR	2-hydroxy-3-oxopropionate reductase	33.7819	13.5138	1.32182	0.00444156			carbon
AA953_RS22405	tdcD	propionate kinase/acetate kinase C, anaerobic	10.3294	3.80107	1.44228	0.0125824	Yes	Regulon DB	carbon
AA953_RS22305	exuT	hexuronate transporter	167.302	23.2558	2.84679	6.99971e-05	Yes	Regulon DB	carbon
AA953_RS22300	uxaC	uronate isomerase	133.038	53.7678	1.30703	0.00183725	Yes	Regulon DB	carbon
AA953_RS22295	uxaA	altronate hydrolase	93.3111	43.2611	1.10898	0.000631517	Yes	Regulon DB	carbon
AA953_RS22240	fadH	2,4-dienoyl-CoA reductase, NADH and FMN-linked	127.887	15.6887	3.02707	0.0121171	Yes	Regulon DB	carbon
AA953_RS21880	dkgA	2,5-diketo-D-gluconic acid reductase A	168.407	45.8873	1.87578	0.0103334			carbon
AA953_RS21825	gpr	L-glyceraldehyde 3-phosphate reductase	340.07	54.0558	2.65331	0.00113338	Yes	Zheng D, 2004	carbon
AA953_RS21675	glcD	glycolate oxidase subunit, FAD-linked	91.5918	8.15984	3.4886	0.0472917			carbon
AA953_RS21665	glcF	glycolate oxidase	84.3556	13.1024	2.68665	0.030458			carbon
AA953_RS21655	glcB	malate synthase G	205.346	38.1224	2.42934	0.0402548			carbon
AA953_RS21650	glcA	glycolate transporter	69.5614	8.02459	3.11579	0.0185677			carbon
AA953_RS21225	idi	isopentenyl diphosphate isomerase	74.708	29.0511	1.36267	0.0296753			carbon
AA953_RS20995	yqeF	short chain acyltransferase	616.127	163.512	1.91383	0.000435824	Yes	This work	carbon
AA953_RS20790	fucR	l-fucose operon activator	150.207	46.9864	1.67664	0.00134088	Yes	Regulon DB	carbon
AA953_RS20780	fucK	L-fuculokinase	16.5675	4.27642	1.95388	0.0188614	Yes	Regulon DB	carbon
AA953_RS20775	fucI	L-fucose isomerase	30.8739	6.77934	2.18717	0.0146667	Yes	Regulon DB	carbon
AA953_RS20770	fucP	L-fucose transporter	14.4062	1.29588	3.47468	0.000171024	Yes	Regulon DB	carbon
AA953_RS20765	fucA	L-fuculose-1-phosphate aldolase	19.9411	3.23843	2.62238	0.00313241	Yes	Regulon DB	carbon
AA953_RS20760	fucO	L-1,2-propanediol oxidoreductase	135.771	19.4839	2.80082	0.00248955	Yes	Regulon DB	carbon
AA953_RS20705	gudP	putative D-glucarate transporter	4.08259	1.1966	1.77055	0.0290842			carbon
AA953_RS20635	ygcE	putative sugar kinase	9.55232	3.4167	1.48325	2.74211e-05			carbon
AA953_RS20450	otnI(ygbM)	2-oxo-tetronate isomerase	12.8179	5.42689	1.23997	0.0134013	Yes	Zheng D, 2004	carbon
AA953_RS20445	otnC(ygbL)	3-oxo-tetronate 4-phosphate decarboxylase	15.5019	5.74738	1.43147	0.00607166	Yes	Zheng D, 2004	carbon
AA953_RS20440	otnK(ygbK)	3-oxo-tetronate kinase	16.4255	3.38502	2.2787	0.00973847	Yes	Zheng D, 2004	carbon
AA953_RS20435	itnD(ygbJ)	l-threonate dehydrogenase	13.9968	2.63319	2.41021	0.0152261	Yes	Zheng D, 2004	carbon
AA953_RS20330	ascB	cryptic 6-phospho-beta-glucosidase	16.8972	8.24685	1.03487	0.00183527	Yes	Regulon DB	carbon
AA953_RS20265	srlE	glucitol/sorbitol-specific phosphotransferase enzyme IIB component	20.0123	7.1727	1.4803	0.026644	Yes	Regulon DB	carbon
AA953_RS20260	srlA	glucitol/sorbitol permease IIC component	16.5866	7.59279	1.12732	0.0153214	Yes	Regulon DB	carbon
AA953_RS20055	gabD	NAD-dependent succinate-semialdehyde dehydrogenase	176.904	51.3442	1.7847	0.0134137	Yes	Regulon DB	carbon
AA953_RS20050	lhgO	L-2-hydroxyglutarate oxidase	123.503	29.3588	2.07268	0.0148175	Yes	Regulon DB	carbon
AA953_RS20045	csiD	carbon starvation protein	180.267	36.3693	2.30934	0.00426285	Yes	Regulon DB	carbon
AA953_RS19690	pka	protein lysine acetyltransferase	193.394	27.3203	2.8235	0.00456632			carbon
AA953_RS19480	yphF	putative sugar ABC transporter periplasmic binding protein	9.12434	1.88914	2.27199	0.000565579			carbon
AA953_RS19475	yphE	putative sugar ABC transporter ATPase	9.14325	2.45699	1.89581	0.00800574			carbon
AA953_RS19460	yphB	mutarotase superfamily protein, YphB family	22.2851	10.5392	1.08031	0.00969949			carbon
AA953_RS19422	iroK	3-hydroxypropionic acid resistance peptide	676.076	127.455	2.4072	9.9487e-05			carbon
AA953_RS19045	tktB	transketolase 2, thiamine triphosphate-binding	376.509	87.6479	2.10289	0.0109088	Yes	Shimada T, 2011	carbon
AA953_RS19040	talA	transaldolase A	267.657	80.9888	1.72459	0.00900644	Yes	Shimada T, 2011	carbon
AA953_RS19035	maeB	malic enzyme: putative oxidoreductase/phosphotransacetylase	378.592	158.449	1.25663	0.0180414	Yes	Zheng D, 2004	carbon
AA953_RS19030	eutS	putative ethanol utilization carboxysome structural protein	3.6622	0.575919	2.66877	0.00319538	Yes	Zheng D, 2004	carbon
AA953_RS18850	ucpA	furfural resistance protein, putative short-chain oxidoreductase	320.863	117.641	1.44757	0.000797198	Yes	Zheng D, 2004	carbon
AA953_RS18565	yfdV	putative permease (acetate/oxalate metabolism)	2.7526	0.800933	1.78104	0.0201512			carbon
AA953_RS18415	fadL	long-chain fatty acid outer membrane transporter	1202.27	123.404	3.2843	0.0115682	Yes	Regulon DB	carbon
AA953_RS18405	fadI	3-ketoacyl-CoA thiolase	178.062	32.1571	2.46917	0.00977582	Yes	This work	carbon
AA953_RS18400	fadJ	fatty acid oxidation complex subunit alpha	175.517	34.1131	2.36322	0.00401874	Yes	This work	carbon
AA953_RS17985	arnF	undecaprenyl phosphate-alpha-L-ara4N exporter; flippase ArnEF subunit	9.06452	3.01202	1.5895	0.0106768			carbon
AA953_RS17980	arnE	undecaprenyl phosphate-alpha-L-ara4N exporter; flippase ArnEF subunit	24.9271	9.41532	1.40463	0.0331862			carbon
AA953_RS17970	arnD	undecaprenyl phosphate-alpha-L-ara4FN deformylase	21.9299	10.7743	1.0253	0.0169798			carbon
AA953_RS17960	arnC	undecaprenyl phosphate-L-Ara4FN transferase	15.4084	7.54639	1.02985	0.0231954			carbon
AA953_RS17925	rhmD	L-rhamnonate dehydratase	34.2777	2.0954	4.03197	0.0109132	Yes	Shimada T, 2011	carbon
AA953_RS17920	rhmT	putative L-rhamnonate transporter	6.0618	1.7072	1.82811	0.0228746	Yes	Shimada T, 2011	carbon
AA953_RS17885	glpT	glycerol-3-phosphate transporter	44.6609	7.9605	2.48808	2.33257e-05	Yes	Regulon DB	carbon
AA953_RS17880	glpQ	glycerophosphoryl diester phosphodiesterase	94.0218	39.844	1.23863	0.000288875	Yes	Regulon DB	carbon
AA953_RS17335	yohF	putative acetoin dehydrogenase / putative oxidoreductase with NAD(P)-binding Rossmann-fold domain	47.0189	9.19946	2.35362	0.019373			carbon
AA953_RS17125	fbaB	fructose-bisphosphate aldolase class I	1112.54	187.451	2.56927	0.00674805	Yes	Shimada T, 2011	carbon
AA953_RS17120	gatY	tagatose-1,6-bisphosphate aldolase	6.02502	1.21119	2.31454	0.00905443	Yes	Regulon DB	carbon
AA953_RS17115	gatZ	D-tagatose 1,6-bisphosphate aldolase 2, subunit	6.03138	1.02498	2.5569	6.24623e-05	Yes	Regulon DB	carbon
AA953_RS17110	gatA	galactitol-specific enzyme IIA component of PTS	3.49227	0.238183	3.87403	0.0211441	Yes	Regulon DB	carbon
AA953_RS17105	gatB	galactitol-specific enzyme IIB component of PTS	4.41975	0.760031	2.53983	0.00270347	Yes	Regulon DB	carbon
AA953_RS17100	gatC	putative PTS system EIIC permease component	11.7157	3.18274	1.8801	0.00154684	Yes	Regulon DB	carbon
AA953_RS17095	gatD	galactitol-1-phosphate dehydrogenase, Zn-dependent and NAD(P)-binding	7.90369	2.69512	1.55218	0.00203848	Yes	Regulon DB	carbon
AA953_RS17085	yegS	phosphatidylglycerol kinase, metal-dependent	78.5069	19.1241	2.03743	0.0107643			carbon
AA953_RS16550	hchA	glyoxalase III and Hsp31 molecular chaperone	523.215	90.3376	2.53401	0.00599946	Yes	Shimada T, 2011	carbon
AA953_RS16490	yedP	putative mannosyl-3-phosphoglycerate phosphatase	146.32	22.9884	2.67015	0.0100758			carbon
AA953_RS16360	amyA	cytoplasmic alpha-amylase	127.815	40.7199	1.65026	0.0159015			carbon
AA953_RS16220	araF	L-arabinose ABC transporter periplasmic binding protein	167.182	6.75974	4.62831	0.00417894	Yes	Regulon DB	carbon
AA953_RS16215	araG	arabinose import ATP-binding protein AraG	34.4987	3.61808	3.25325	0.00472511	Yes	Regulon DB	carbon
AA953_RS16210	araH	arabinose ABC transporter permease	42.9218	5.62025	2.933	0.000428712	Yes	Regulon DB	carbon
AA953_RS16205	otsB	trehalose-6-phosphate phosphatase, biosynthetic	198.813	47.5856	2.06281	0.00824394	Yes	Shimada T, 2011	carbon
AA953_RS16200	otsA	trehalose-6-phosphate synthase	267.872	61.4513	2.12403	0.00927679	Yes	Shimada T, 2011	carbon
AA953_RS15705	fadD	acyl-CoA synthetase (long-chain-fatty-acid--CoA ligase)	347.831	62.9219	2.46675	0.0100779	Yes	Regulon DB	carbon
AA953_RS15545	ydjK	putative MFS sugar transporter, membrane protein	3.8614	1.43913	1.42393	0.00071716			carbon
AA953_RS15530	ydjH	putative sugar-related metabolite kinase	6.73657	2.43476	1.46823	0.00234494			carbon
AA953_RS15515	ydjE	putative MFS sugar transporter, membrane protein	3.73065	1.3825	1.43214	0.0416475			carbon
AA953_RS15345	chbB	N,N'-diacetylchitobiose-specific enzyme IIB component of PTS	107.499	40.7054	1.40103	0.00451238	Yes	Regulon DB	carbon
AA953_RS15340	chbC	N,N'-diacetylchitobiose-specific enzyme IIC component of PTS	10.6673	1.81205	2.5575	0.03431	Yes	Regulon DB	carbon
AA953_RS15325	chbF	phospho-chitobiase; general 6-phospho-beta-glucosidase activity	6.21276	2.40992	1.36625	0.00134277	Yes	Regulon DB	carbon
AA953_RS15160	ppsA	phosphoenolpyruvate synthase	1366.83	413.043	1.72647	0.00467706	Yes	Shimada T, 2011	carbon
AA953_RS15115	ydiF	putative acetyl-CoA:acetoacetyl-CoA transferase: alpha subunit/beta subunit	4.13633	1.87903	1.13836	0.0367782			carbon
AA953_RS14950	cfa	cyclopropane fatty acyl phospholipid synthase, SAM-dependent	529.106	253.719	1.06032	0.0180991			carbon
AA953_RS14735	malX	maltose and glucose-specific PTS enzyme IIB component and IIC component	37.671	7.96839	2.24109	6.27467e-05	Yes	Regulon DB	carbon
AA953_RS14725	hdhA	7-alpha-hydroxysteroid dehydrogenase, NAD-dependent	369.178	182.849	1.01366	0.0035464			carbon
AA953_RS14715	uidA	beta-D-glucuronidase	32.7185	3.28865	3.31454	5.53821e-06	Yes	Regulon DB	carbon
AA953_RS14710	uidB	glucuronide transporter	10.371	1.25643	3.04515	0.00500242	Yes	Regulon DB	carbon
AA953_RS14705	uidC	putative outer membrane porin for beta-glucuronides porin protein	5.09974	0.955658	2.41586	0.0022336	Yes	Regulon DB	carbon
AA953_RS14690	fumA	fumarate hydratase (fumarase A), aerobic Class I	425.701	182.648	1.22077	0.013851	Yes	Regulon DB	carbon
AA953_RS14685	fumC	class II fumarate hydratase	210.714	72.8618	1.53205	0.000462971	Yes	Regulon DB	carbon
AA953_RS14530	rspA	bifunctional D-altronate/D-mannonate dehydratase	153.92	15.5531	3.3069	0.0288073	Yes	This work	carbon
AA953_RS14330	ydfJ	shikimate transporter	5.15	2.03669	1.33834	0.00302773			carbon
AA953_RS14215	uxaB	altronate oxidoreductase, NAD-dependent	34.9387	10.2177	1.77376	0.000204889	Yes	Regulon DB	carbon
AA953_RS14200	tam	trans-aconitate methyltransferase	178.861	29.3746	2.6062	0.0123947	Yes	Regulon DB	carbon
AA953_RS13990	adhP	zinc-dependent alcohol dehydrogenase	543.042	71.3638	2.9278	0.00651145			carbon
AA953_RS13660	aldA	aldehyde dehydrogenase A, NAD-linked	4775.72	689.881	2.7913	0.00502042	Yes	Regulon DB	carbon
AA953_RS13585	paaY	thioesterase required for phenylacetic acid degradation; trimeric; phenylacetate regulatory and detoxification protein; hexapeptide repeat protein	127.951	52.4059	1.28779	0.00293268			carbon
AA953_RS13575	paaK	phenylacetyl-CoA ligase	93.3178	15.8536	2.55734	0.00352708	Yes	Regulon DB	carbon
AA953_RS13570	paaJ	3-oxoadipyl-CoA/3-oxo-5,6-dehydrosuberyl-CoA thiolase	93.9747	19.3214	2.28207	0.010216	Yes	Regulon DB	carbon
AA953_RS13565	paaI	hydroxyphenylacetyl-CoA thioesterase	16.8476	7.63285	1.14225	0.012114	Yes	Regulon DB	carbon
AA953_RS13560	paaH	3-hydroxyadipyl-CoA dehydrogenase, NAD+-dependent	9.08267	3.46178	1.3916	0.00254342	Yes	Regulon DB	carbon
AA953_RS13555	paaG	1,2-epoxyphenylacetyl-CoA isomerase, oxepin-CoA-forming	9.98059	3.00593	1.73131	0.0158832	Yes	Regulon DB	carbon
AA953_RS13550	paaF	2,3-dehydroadipyl-CoA hydratase	15.2766	3.96032	1.94763	0.00310321	Yes	Regulon DB	carbon
AA953_RS13545	paaE	ring 1,2-phenylacetyl-CoA epoxidase, NAD(P)H oxidoreductase component	23.7664	5.62981	2.07776	0.00802616	Yes	Regulon DB	carbon
AA953_RS13540	paaD	ring 1,2-phenylacetyl-CoA epoxidase subunit	33.333	7.728	2.10879	0.000552028	Yes	Regulon DB	carbon
AA953_RS13535	paaC	ring 1,2-phenylacetyl-CoA epoxidase subunit	29.1087	5.48964	2.40667	6.71e-05	Yes	Regulon DB	carbon
AA953_RS13530	paaB	phenylacetate-CoA oxygenase subunit PaaB	47.591	8.67828	2.45521	0.000531219	Yes	Regulon DB	carbon
AA953_RS13525	paaA	1,2-phenylacetyl-CoA epoxidase subunit A	33.425	5.59435	2.57889	1.78728e-06	Yes	Regulon DB	carbon
AA953_RS13510	feaB	phenylacetaldehyde dehydrogenase	38.4541	15.1414	1.34463	0.0175657	Yes	Regulon DB	carbon
AA953_RS13110	ycjO	putative sugar ABC transporter permease	1.59487	0.391298	2.0271	0.0174829			carbon
AA953_RS13100	ycjM	alpha amylase catalytic domain family protein	1.80494	0.475512	1.9244	0.0269066			carbon
AA953_RS12920	acnA	aconitate hydratase 1; aconitase A	233.739	88.2352	1.40547	0.0187716	Yes	Regulon DB	carbon
AA953_RS12480	treA	trehalase	208.046	21.5149	3.2735	0.0089169			carbon
AA953_RS11465	agp	glucose-1-phosphatase/inositol phosphatase	508.486	48.5294	3.38928	0.00259603	Yes	Regulon DB	carbon
AA953_RS11345	appA	pH 2.5 acid phosphatase / 4-phytase	24.6029	11.7894	1.06135	0.0230207			carbon
AA953_RS10945	focA	formate channel	142.31	45.2309	1.65365	0.0247937	Yes	Regulon DB	carbon
AA953_RS10910	ycaC	putative isochorismatase family hydrolase	636.944	91.9714	2.79191	0.0136834			carbon
AA953_RS10765	poxB	pyruvate dehydrogenase, thiamine triphosphate-binding, FAD-binding	232.821	68.5451	1.76409	0.00549795			carbon
AA953_RS10590	sadA(yliI)	promiscuous aldose sugar dehydrogenase (PQQ-dependent)	37.8867	8.96871	2.07872	0.0055846			carbon
AA953_RS10520	pflF(ybiW)	pyruvate formate lyase	4.02429	1.41116	1.51186	0.0235115			carbon
AA953_RS10345	clsB	cardiolipin synthase 2	41.4964	16.0374	1.37154	0.00367224			carbon
AA953_RS09690	mngA	fused 2-O-a-mannosyl-D-glycerate specific PTS enzymes: IIA component/IIB component/IIC component	1.14202	0.49589	1.20349	0.00536554			carbon
AA953_RS09025	pyvB(ybdD)	subunit of pyruvate (peptide) transporter PyvA(CstA)	899.307	134.244	2.74395	0.00606051			carbon
AA953_RS09020	pyvA(cstA)	carbon starvation protein involved in peptide utilization; APC peptide transporter family protein	1300.79	190.798	2.76927	0.0106086	Yes	Regulon DB	carbon
AA953_RS08580	fdrA	putative NAD(P)-binding acyl-CoA synthetase	2.97265	1.03501	1.52211	0.0108598			carbon
AA953_RS08535	hyi	hydroxypyruvate isomerase	3.43451	1.28044	1.42347	0.0154523			carbon
AA953_RS08530	gcl	glyoxylate carboligase	5.96605	2.73723	1.12406	0.000569936			carbon
AA953_RS08380	aes	acetyl esterase	28.7926	7.01783	2.0366	2.0534e-05			carbon
AA953_RS08215	fadM	long-chain acyl-CoA thioesterase III	186.403	15.6024	3.57858	0.0110676			carbon
AA953_RS08090	yajO	2-carboxybenzaldehyde reductase	207.975	66.8708	1.63696	0.00170446			carbon
AA953_RS07745	mhpT	3-hydroxyphenylpropionic transporter	10.2095	4.90231	1.05838	0.014219			carbon
AA953_RS07695	lacY	lactose permease	5.09488	1.91016	1.41536	0.00862462	Yes	Regulon DB	carbon
AA953_RS07655	prpE	propionyl-CoA synthetase	115.055	2.63102	5.45055	0.01436	Yes	Regulon DB	carbon
AA953_RS07650	prpD	2-methylcitrate dehydratase	158.223	1.59181	6.63514	0.0173283	Yes	Regulon DB	carbon
AA953_RS07645	prpC	2-methylcitrate synthase	168.769	1.53221	6.78329	0.0137003	Yes	Regulon DB	carbon
AA953_RS07640	prpB	methylisocitrate lyase	270.03	2.18316	6.95056	0.00868848	Yes	Regulon DB	carbon
AA953_RS07635	prpR	propionate catabolism operon regulatory protein	47.0417	7.06059	2.73608	0.0137693	Yes	Regulon DB	carbon
AA953_RS07610	yahK	broad specificity NADPH-dependent aldehyde reductase, Zn-containing	328.064	92.179	1.83146	0.00574202			carbon
AA953_RS07585	yahF	putative NAD(P)-binding succinyl-CoA synthase	3.53922	1.70155	1.05658	0.0285177			carbon
AA953_RS07405	paoA	PaoABC aldehyde oxidoreductase, 2Fe-2S subunit	15.8547	4.69496	1.75573	0.00152985			carbon
AA953_RS07400	paoB	PaoABC aldehyde oxidoreductase, FAD-containing subunit	15.0493	3.4336	2.13191	0.002557			carbon
AA953_RS07395	paoC	PaoABC aldehyde oxidoreductase, Moco-containing subunit	17.0043	4.45839	1.93131	0.0173829			carbon
AA953_RS07390	paoD	moco insertion factor for PaoABC aldehyde oxidoreductase	18.7449	4.29194	2.12679	9.01763e-06			carbon
AA953_RS07105	fadE	acyl-CoA dehydrogenase	422.263	49.3889	3.09588	0.00815227			carbon
AA953_RS06715	sfsA	sugar fermentation stimulation protein A	234.545	109.822	1.0947	0.00514141	Yes	Regulon DB	carbon
AA953_RS06295	araB	L-ribulokinase	33.8773	3.39996	3.31673	0.00689171	Yes	Regulon DB	carbon
AA953_RS06290	araA	L-arabinose isomerase	38.6045	4.87935	2.98401	0.00768484	Yes	Regulon DB	carbon
AA953_RS06285	araD	L-ribulose-5-phosphate 4-epimerase	16.3123	3.06493	2.41204	0.00524405	Yes	Regulon DB	carbon
AA953_RS05875	deoB	phosphopentomutase	495.929	216.222	1.19762	0.00927787	Yes	Regulon DB	carbon
AA953_RS05870	deoA	thymidine phosphorylase	105.242	35.7716	1.55682	0.00119069	Yes	Regulon DB	carbon
AA953_RS05735	lgoD	L-galactonate oxidoreductase; L-gulonate oxidoreductase	2.4112	0.779677	1.6288	0.0177639			carbon
AA953_RS05725	lgoT	L-galactonate:H+ symporter	23.7941	6.47882	1.8768	1.05117e-05			carbon
AA953_RS05625	yjiM	putative 2-hydroxyglutaryl-CoA dehydratase	24.0613	4.66807	2.36582	0.012886	Yes	Zheng D, 2004	carbon
AA953_RS05620	yjiL	putative ATPase, activator of (R)-hydroxyglutaryl-CoA dehydratase	15.7281	3.39913	2.21011	0.00143439	Yes	Zheng D, 2004	carbon
AA953_RS05540	AA953_RS05540	D-mannonate oxidoreductase, NAD-dependent	116.622	38.4097	1.6023	0.000966232			carbon
AA953_RS05535	AA953_RS05535	mannonate hydrolase	132.776	43.4755	1.61072	0.000190384			carbon
AA953_RS05530	AA953_RS05530	hypothetical protein	123.289	42.6154	1.5326	8.90429e-05			carbon
AA953_RS05525	gntP	fructuronate transporter	49.0384	9.70876	2.33655	8.59142e-05	Yes	Regulon DB	carbon
AA953_RS05375	xlnH(yjhH)	2-dehydro-3-deoxy-d-xylonate aldolase	33.8177	9.07714	1.89747	5.11801e-05	Yes	Shimada T, 2011	carbon
AA953_RS05370	xlnG(yjhG)	D-xylonic acid dehydratase	42.3752	10.6387	1.99389	0.0152929	Yes	Shimada T, 2011	carbon
AA953_RS05365	yjhF	putative xylonate transporter	8.98573	2.95867	1.60269	0.0140012			carbon
AA953_RS05220	ahr	broad specificity NADPH-dependent aldehyde reductase, Zn-containing	80.6531	28.7555	1.48789	0.0045359			carbon
AA953_RS05215	idnK	thermosensitive gluconokinase	17.2424	6.06061	1.50842	0.001907	Yes	Regulon DB	carbon
AA953_RS05210	idnD	L-idonate 5-dehydrogenase, NAD-binding	59.6853	7.19849	3.05161	0.000378806	Yes	Regulon DB	carbon
AA953_RS05205	idnO	5-keto-D-gluconate-5-reductase	57.5349	7.82331	2.87859	7.07247e-05	Yes	Regulon DB	carbon
AA953_RS05200	idnT	L-idonate and D-gluconate transporter	19.4283	8.45662	1.20001	0.0345927	Yes	Regulon DB	carbon
AA953_RS05030	yjfF	putative sugar ABC transporter permease	37.078	4.61134	3.0073	0.0411573	Yes	Zheng D, 2004	carbon
AA953_RS04840	ulaA	L-ascorbate-specific enzyme IIC permease component of PTS	6.0775	2.17891	1.47987	0.00210462	Yes	Regulon DB	carbon
AA953_RS04710	nnr	bifunctional NAD(P)H-hydrate repair enzyme; C-terminal domain ADP-dependent (S)-NAD(P)H-hydrate dehydratase and N-terminal domain NAD(P)H-hydrate epimerase	117.375	51.0905	1.2	0.00404013			carbon
AA953_RS04645	frdA	anaerobic fumarate reductase catalytic and NAD/flavoprotein subunit	108.879	29.9027	1.86438	0.0132838			carbon
AA953_RS04640	frdB	fumarate reductase (anaerobic), Fe-S subunit	120.565	30.2829	1.99323	0.00994038			carbon
AA953_RS04635	frdC	fumarate reductase (anaerobic), membrane anchor subunit	115.739	31.204	1.89107	0.017763			carbon
AA953_RS04630	frdD	fumarate reductase (anaerobic), membrane anchor subunit	108.123	28.0069	1.94882	0.0150333			carbon
AA953_RS04455	melB	melibiose:sodium symporter	19.6375	3.35405	2.54964	0.0108115	Yes	Regulon DB	carbon
AA953_RS04450	melA	alpha-galactosidase, NAD(P)-binding	60.1092	7.38041	3.02581	0.013002	Yes	Regulon DB	carbon
AA953_RS04290	alsB	D-allose ABC transporter periplasmic binding protein	29.7249	8.96057	1.73001	0.000283036			carbon
AA953_RS04285	alsA	D-allose ABC transporter ATPase	7.44663	1.32352	2.49221	0.0179974			carbon
AA953_RS04280	alsC	D-allose ABC transporter permease	10.9463	2.15569	2.34423	0.0295703			carbon
AA953_RS04275	alsE	allulose-6-phosphate 3-epimerase	19.6983	5.10974	1.94675	0.014963			carbon
AA953_RS04270	alsK	D-allose kinase	15.7675	5.66505	1.4768	0.0232904			carbon
AA953_RS04185	acs	acetyl-CoA synthetase	1809.07	166.472	3.44189	0.0160875	Yes	Regulon DB	carbon
AA953_RS04175	actP	cation acetate symporter	1197.36	47.0521	4.66946	0.0201113	Yes	Regulon DB	carbon
AA953_RS04015	malM	maltose regulon periplasmic protein	889.113	46.7635	4.24891	0.00581565	Yes	Regulon DB	carbon
AA953_RS04010	lamB	maltoporin	4876.55	156.794	4.95892	0.0226108	Yes	Regulon DB	carbon
AA953_RS04005	malK	maltose ABC transportor ATPase	1405.27	56.2545	4.64273	0.0183327	Yes	Regulon DB	carbon
AA953_RS03995	malE	maltose-binding periplasmic protein	5104.35	206.271	4.62912	0.0329402	Yes	Regulon DB	carbon
AA953_RS03990	malF	maltose transporter membrane protein	822.544	35.117	4.54985	0.0133286	Yes	Regulon DB	carbon
AA953_RS03985	malG	maltose ABC transporter permease	1137.85	42.886	4.72966	0.0121106	Yes	Regulon DB	carbon
AA953_RS03980	xylE	D-xylose-proton symporter	11.0852	1.79805	2.62413	0.0361471	Yes	Shimada T, 2011	carbon
AA953_RS03895	aceK	bifunctional isocitrate dehydrogenase kinase/phosphatase	61.461	7.54972	3.02518	0.00522558	Yes	Regulon DB	carbon
AA953_RS03890	aceA	isocitrate lyase	1402.8	97.4173	3.84799	0.00747636	Yes	Regulon DB	carbon
AA953_RS03885	aceB	malate synthase A	741.278	67.7312	3.45212	0.00496701	Yes	Regulon DB	carbon
AA953_RS03550	pflD	glycyl radical enzyme	7.87343	3.75014	1.07005	0.0309802			carbon
AA953_RS03545	frwB	putative enzyme IIB component of PTS	8.08795	3.35843	1.26799	0.00470215			carbon
AA953_RS03540	frwC	putative enzyme IIC component of PTS	5.39548	1.21945	2.14552	0.0450423			carbon
AA953_RS03535	frwA	putative PTS enzyme: Hpr, enzyme I and II components	2.47505	0.931657	1.40959	0.0161878			carbon
AA953_RS03530	fsaB	fructose-6-phosphate aldolase 2	9.26002	4.51743	1.03551	0.0438787			carbon
AA953_RS03525	gldA	glycerol dehydrogenase	42.1894	19.9484	1.08061	0.00541301			carbon
AA953_RS03425	glpF	glycerol facilitator	196.205	11.257	4.12347	0.00427277	Yes	Regulon DB	carbon
AA953_RS03420	glpK	glycerol kinase	289.583	30.6528	3.23988	0.00474378	Yes	Regulon DB	carbon
AA953_RS03340	kdgT	2-keto-3-deoxy-D-gluconate transporter	15.8693	6.76685	1.22968	0.000393557	Yes	Zheng D, 2004	carbon
AA953_RS03165	squQ(yihQ)	sulfoquinovosidase	4.04328	1.72885	1.22572	0.0138098			carbon
AA953_RS02995	fadB	fatty acid oxidation complex subunit alpha	882.424	67.7974	3.70217	0.00529864	Yes	Zheng D, 2004	carbon
AA953_RS02990	fadA	3-ketoacyl-CoA thiolase	762.844	56.3765	3.75822	0.00529036	Yes	Zheng D, 2004	carbon
AA953_RS02235	dgoR	D-galactonate catabolism operon transcriptional repressor	91.5736	45.7776	1.00029	0.00575944	Yes	Zheng D, 2004	carbon
AA953_RS02230	dgoK	2-oxo-3-deoxygalactonate kinase	43.6897	13.3198	1.71372	0.00322452	Yes	Zheng D, 2004	carbon
AA953_RS02225	dgoA	2-oxo-3-deoxygalactonate 6-phosphate aldolase	34.4324	7.69693	2.16141	0.0137842	Yes	Zheng D, 2004	carbon
AA953_RS02220	dgoD	D-galactonate dehydratase	36.2224	6.70261	2.43409	0.00962776	Yes	Zheng D, 2004	carbon
AA953_RS02215	dgoT	D-galactonate transporter	15.5651	4.64264	1.74529	0.000943684	Yes	Zheng D, 2004	carbon
AA953_RS02155	galX(yidK)	sodium-driven galactose-related metabolite symporter	3.64562	1.81049	1.00978	0.0100311	Yes	Shimada T, 2011	carbon
AA953_RS02075	uhpT	hexose phosphate transporter	21.0012	3.4282	2.61495	0.0250724	Yes	Regulon DB	carbon
AA953_RS01745	lldP	L-lactate permease	94.7017	25.3006	1.90422	0.0140471			carbon
AA953_RS01720	mtlA	mannitol-specific PTS enzyme: IIA, IIB and IIC components	125.078	39.7104	1.65524	0.0115944	Yes	Regulon DB	carbon
AA953_RS01660	aldB	aldehyde dehydrogenase B	472.175	10.9869	5.42546	0.0104494	Yes	Regulon DB	carbon
AA953_RS01630	sgbE	L-ribulose-5-phosphate 4-epimerase SgbE	21.656	7.61916	1.50706	0.00653895	Yes	Regulon DB	carbon
AA953_RS01625	sgbU	putative L-xylulose 5-phosphate 3-epimerase	15.6408	3.30849	2.24107	0.000259442	Yes	Regulon DB	carbon
AA953_RS01620	sgbH	3-keto-L-gulonate-6-phosphate decarboxylase sgbH	17.478	4.8093	1.86164	0.00371476	Yes	Regulon DB	carbon
AA953_RS01615	lyxK	L-xylulose kinase	7.31337	2.26609	1.69033	0.017413	Yes	Regulon DB	carbon
AA953_RS01610	kguO(yiaO)	L-dehydroascorbate transporter, periplasmic binding subunit	8.33855	0.700267	3.57382	0.00224503	Yes	Regulon DB	carbon
AA953_RS01605	kguN(yiaN)	2,3-diketo-L-gulonate TRAP transporter large permease protein	2.44221	0.43965	2.47376	0.0273322	Yes	Regulon DB	carbon
AA953_RS01600	kguM(yiaM)	2,3-diketo-L-gulonate TRAP transporter small permease protein	2.96869	0.091198	5.02468	0.023019	Yes	Regulon DB	carbon
AA953_RS01595	yiaL	putative enzyme involved in carbohydrate degradation	5.64008	0.414719	3.76551	2.02138e-06	Yes	Regulon DB	carbon
AA953_RS01590	dlgD(yiaK)	2,3-diketo-L-gulonate reductase, NADH-dependent	10.586	1.64272	2.68801	7.86728e-05	Yes	Regulon DB	carbon
AA953_RS01550	xylH	D-xylose ABC transporter permease	52.4091	5.07332	3.36881	0.00695213	Yes	Regulon DB	carbon
AA953_RS01545	xylG	D-xylose ABC transporter dual domain ATPase	43.0438	3.56829	3.5925	0.00840496	Yes	Regulon DB	carbon
AA953_RS01540	xylF	D-xylose-binding periplasmic protein	136.262	5.3048	4.68294	0.0111705	Yes	Regulon DB	carbon
AA953_RS01535	xylA	D-xylose isomerase	38.798	10.5334	1.88101	0.00416832	Yes	Regulon DB	carbon
AA953_RS01530	xylB	xylulokinase	16.65	5.39994	1.62451	0.00934043	Yes	Regulon DB	carbon
AA953_RS01435	pytX(yhjX)	pyruvate-(formate) antiporter	5.06649	2.31998	1.12687	0.00481689			carbon
AA953_RS01320	dctA	aerobic C4-dicarboxylic acid, orotate and citrate transporter	557.799	85.9444	2.69827	0.000623347	Yes	Regulon DB	carbon
AA953_RS01270	treF	trehalase	42.6525	20.8877	1.02997	0.00432857			carbon
AA953_RS00900	ugpB	sn-glycerol-3-phosphate ABC transporter periplasmic binding protein	319.044	42.5874	2.90526	0.0144408	Yes	Regulon DB	carbon
AA953_RS00895	ugpA	sn-glycerol-3-phosphate ABC transporter permease	65.6462	11.5683	2.50453	0.0102987	Yes	Regulon DB	carbon
AA953_RS00890	ugpE	sn-glycerol-3-phosphate ABC transporter permease	70.8698	13.3028	2.41344	0.0047974	Yes	Regulon DB	carbon
AA953_RS00885	ugpC	sn-glycerol-3-phosphate import ATP-binding protein UgpC	135.084	38.4078	1.81438	0.00821353	Yes	Regulon DB	carbon
AA953_RS00880	ugpQ	glycerophosphoryl diester phosphodiesterase	156.58	65.9847	1.2467	0.0112516	Yes	Regulon DB	carbon
AA953_RS00770	glpD	aerobic glycerol-3-phosphate dehydrogenase	59.9045	15.3876	1.9609	0.00035159	Yes	Regulon DB	carbon
AA953_RS00730	malP	maltodextrin phosphorylase	194.485	27.3203	2.83161	0.0314592			carbon
AA953_RS00725	malQ	4-alpha-glucanotransferase	265.777	40.0134	2.73166	0.0465143			carbon
AA953_RS00660	pck	phosphoenolpyruvate carboxykinase [ATP]	1625.33	271.562	2.58138	0.00312466	Yes	Regulon DB	carbon
AA953_RS23185	yhdY	putative amino acid ABC transporter permease	4.47825	1.31138	1.77185	0.0154269			nitrogen
AA953_RS23175	yhdW	glutamate/aspartate periplasmic binding protein	103.417	6.49793	3.99235	0.0264964			nitrogen
AA953_RS22945	nanA	N-acetylneuraminate lyase	58.1297	20.4914	1.50425	0.0072075	Yes	Regulon DB	nitrogen
AA953_RS22940	nanT	sialic acid transporter	41.5028	5.76542	2.84771	0.011644	Yes	Regulon DB	nitrogen
AA953_RS22935	nanE	putative N-acetylmannosamine-6-P epimerase	58.3906	18.7099	1.64194	0.00238972	Yes	Regulon DB	nitrogen
AA953_RS22930	nanK	N-acetylmannosamine kinase	61.1456	19.4472	1.65269	0.00145715	Yes	Regulon DB	nitrogen
AA953_RS22520	agaD	N-acetylgalactosamine-specific enzyme IID component of PTS	3.80416	1.50005	1.34257	0.0289881			nitrogen
AA953_RS22495	agaA	N-acetylglucosamine-6-phosphate deacetylase	29.8099	10.2606	1.53867	7.63654e-05	Yes	Regulon DB	nitrogen
AA953_RS22490	agaW	N-acetylgalactosamine-specific enzyme IIC component of PTS	37.1053	9.64646	1.94356	0.00850744	Yes	Regulon DB	nitrogen
AA953_RS22485	agaV	N-acetylgalactosamine-specific enzyme IIB component of PTS	32.1062	7.37399	2.12234	0.00820774	Yes	Regulon DB	nitrogen
AA953_RS22415	tdcB	L-threonine dehydratase, catabolic	9.27635	1.28652	2.85008	0.0202997	Yes	Regulon DB	nitrogen
AA953_RS22410	tdcC	L-threonine/L-serine transporter	29.5927	12.1134	1.28864	0.00895404	Yes	Regulon DB	nitrogen
AA953_RS22200	patA	putrescine:2-oxoglutaric acid aminotransferase, PLP-dependent	319.889	60.0122	2.41424	0.0149853			nitrogen
AA953_RS21595	nupG	nucleoside transporter	130.956	20.7517	2.65778	0.00162148	Yes	Regulon DB	nitrogen
AA953_RS21450	loiP	Phe-Phe periplasmic metalloprotease, OM lipoprotein; low salt-inducible; Era-binding heat shock protein	150.399	68.6192	1.13211	0.010708			nitrogen
AA953_RS21215	uacT	uric acid permease	2.06137	0.148846	3.79171	0.0178489			nitrogen
AA953_RS21195	ghxQ	guanine/hypoxanthine permease, high affinity; guanine/hypoxanthine:H+ symporter	21.968	9.87553	1.15347	0.0212905			nitrogen
AA953_RS21135	ygeY	putative peptidase	5.74023	2.72661	1.074	0.00514691			nitrogen
AA953_RS21130	dpaL(ygeX)	2,3-diaminopropionate ammonia lyase, PLP-dependent	2.7174	1.04751	1.37526	0.00160204			nitrogen
AA953_RS21125	ygeW	putative carbamoyltransferase	3.24377	0.762773	2.08835	0.0116357	Yes	This work	nitrogen
AA953_RS21115	xdhC	xanthine dehydrogenase, Fe-S binding subunit	38.4038	9.89281	1.9568	0.000355352	Yes	This work	nitrogen
AA953_RS21110	xdhB	xanthine dehydrogenase, FAD-binding subunit	21.5986	6.60887	1.70846	0.000994291	Yes	This work	nitrogen
AA953_RS21105	xdhA	xanthine dehydrogenase, molybdenum binding subunit	23.3106	6.01487	1.95438	0.00011078	Yes	This work	nitrogen
AA953_RS20065	gabP	gamma-aminobutyrate transporter	53.8191	10.5998	2.34408	0.007094	Yes	Regulon DB	nitrogen
AA953_RS20060	gabT	4-aminobutyrate aminotransferase, PLP-dependent	204.347	60.0168	1.76759	0.0202026	Yes	Regulon DB	nitrogen
AA953_RS19025	eutP	putative P-loop NTPase ethanolamine utilization protein	6.76995	1.12423	2.59021	0.0118209	Yes	Zheng D, 2004	nitrogen
AA953_RS19020	eutQ	RmlC-like cupin domain protein	12.7285	2.73265	2.21969	0.0011268	Yes	Shimada T, 2011	nitrogen
AA953_RS19015	eutT	cobalamin adenosyltransferase involved in ethanolamine utilization	11.7365	1.96232	2.58037	0.0441849	Yes	Zheng D, 2004	nitrogen
AA953_RS19010	eutD	phosphate acetyltransferase	10.9623	1.6793	2.70662	0.00456956	Yes	Shimada T, 2011	nitrogen
AA953_RS19005	eutM	ethanolamine utilization protein, putative carboxysome structural protein	22.4501	6.89588	1.70292	0.00170725	Yes	Shimada T, 2011	nitrogen
AA953_RS18980	eutH	ethanolamine transporter	3.98931	1.70709	1.2246	0.00316908			nitrogen
AA953_RS18975	eutA	ethanolamine utilization protein EutA	3.90715	1.77045	1.142	0.014919			nitrogen
AA953_RS18865	murP	PTS N-acetylmuramic acid EIIBC component	26.4622	9.53456	1.4727	0.0086057	Yes	Regulon DB	nitrogen
AA953_RS18860	murQ	N-acetylmuramic acid 6-phosphate (MurNAc-6-P) etherase	58.5232	22.4411	1.38287	0.00543307	Yes	Regulon DB	nitrogen
AA953_RS18750	xapA	purine nucleoside phosphorylase 2; nicotinamide 1-beta-D-riboside synthase	5.21862	0.905625	2.52668	0.0421404	Yes	Shimada T, 2011	nitrogen
AA953_RS18635	ypdF	Xaa-Pro aminopeptidase	5.32725	2.367	1.17033	0.00309991	Yes	Shimada T, 2011	nitrogen
AA953_RS18525	dsdX	D-serine transporter	4.47103	2.03431	1.13607	0.0184368	Yes	Regulon DB	nitrogen
AA953_RS18250	argT	lysine/arginine/ornithine transporter subunit	1788.49	356.057	2.32856	0.0068487	Yes	Shimada T, 2011	nitrogen
AA953_RS17955	arnB	uridine 5'-(beta-1-threo-pentapyranosyl-4-ulose diphosphate) aminotransferase, PLP-dependent	26.3533	11.6108	1.18251	0.0246422			nitrogen
AA953_RS17730	alkB	oxidative demethylase of N1-methyladenine or N3-methylcytosine DNA lesions	13.8641	6.47717	1.09792	0.00155812			nitrogen
AA953_RS17490	psuK	pseudouridine kinase	17.8497	1.60309	3.47698	0.0116681	Yes	This work	nitrogen
AA953_RS17485	psuG	pseudouridine 5'-phosphate glycosidase	29.7011	3.24231	3.19542	0.00726991	Yes	This work	nitrogen
AA953_RS17480	psuT	putative nucleoside transporter	21.2978	5.19946	2.03427	0.000320428			nitrogen
AA953_RS17470	rihB	pyrimidine-specific ribonucleoside hydrolase RihB	3.44596	1.19063	1.53318	0.00784125	Yes	Shimada T, 2011	nitrogen
AA953_RS17385	preA	dihydropyrimidine dehydrogenase, NADH-dependent, subunit C	14.3038	3.38595	2.07877	0.0218092	Yes	Regulon DB	nitrogen
AA953_RS17380	preT	dihydropyrimidine dehydrogenase, NADH-dependent, subunit N	15.1625	3.38105	2.16497	0.00752707	Yes	Regulon DB	nitrogen
AA953_RS17365	cdd	cytidine/deoxycytidine deaminase	110.965	25.2728	2.13445	0.00452308	Yes	Regulon DB	nitrogen
AA953_RS17130	yegT	nucleoside transporter, low affinity	10.1585	2.89043	1.81333	0.0358712			nitrogen
AA953_RS16510	yedA	amino acid exporter for phenylalanine, threonine	1.8341	0.281241	2.7052	0.0391218			nitrogen
AA953_RS16385	yedL	GNAT family putative N-acetyltransferase	20.263	9.04189	1.16415	0.000275312	Yes	Zheng D, 2004	nitrogen
AA953_RS15585	prkA(yeaG)	protein kinase required for sustained nitrogen starvation	468.815	55.5562	3.077	0.0104129			nitrogen
AA953_RS15400	astC	succinylornithine transaminase, PLP-dependent	76.4362	11.9925	2.67212	0.00321552			nitrogen
AA953_RS15395	astA	arginine succinyltransferase	64.0606	9.4093	2.76728	0.000873633			nitrogen
AA953_RS15390	astD	N-succinylglutamate 5-semialdehyde dehydrogenase	74.027	13.8074	2.42261	0.00192729			nitrogen
AA953_RS15385	astB	succinylarginine dihydrolase	60.4244	12.3228	2.2938	0.00213194			nitrogen
AA953_RS15380	astE	succinylglutamate desuccinylase	44.773	8.90788	2.32947	0.00113871			nitrogen
AA953_RS15280	yniA	fructosamine kinase family protein	392.189	61.8611	2.66445	0.00569735			nitrogen
AA953_RS14745	add	adenosine deaminase	166.078	36.5998	2.18196	0.00528521			nitrogen
AA953_RS14300	ydeJ	putative deamidase of unknown substrate	53.1704	7.9956	2.73335	0.0153888			nitrogen
AA953_RS14065	gadB	glutamate decarboxylase B, PLP-dependent	69.594	10.9247	2.67136	0.026522	Yes	Regulon DB	nitrogen
AA953_RS14060	gadC	glutamate:gamma-aminobutyric acid antiporter	44.5536	6.08235	2.87284	0.030337	Yes	Regulon DB	nitrogen
AA953_RS14040	ddpX	D-ala-D-ala dipeptidase, Zn-dependent	90.2278	6.07536	3.89253	0.0130892	Yes	This work	nitrogen
AA953_RS14035	ddpA	D,D-dipeptide ABC transporter periplasmic binding protein	85.3382	6.61609	3.68914	0.0179345	Yes	This work	nitrogen
AA953_RS14030	ddpB	D,D-dipeptide ABC transporter permease	43.5198	4.42565	3.29771	0.00782495	Yes	This work	nitrogen
AA953_RS14025	ddpC	D,D-dipeptide ABC transporter permease	32.8632	4.62735	2.82822	0.0144975	Yes	This work	nitrogen
AA953_RS14020	ddpD	D,D-dipeptide ABC transporter ATPase	43.4476	7.04332	2.62495	0.00404358	Yes	This work	nitrogen
AA953_RS14015	ddpF	D,D-dipeptide ABC transporter ATPase	34.6698	6.26441	2.46843	0.012121	Yes	This work	nitrogen
AA953_RS13820	patD	gamma-aminobutyraldehyde dehydrogenase	365.662	16.8118	4.44296	0.0133791			nitrogen
AA953_RS13255	abgB	p-aminobenzoyl-glutamate hydrolase, B subunit	5.24408	2.13554	1.29609	0.0077526			nitrogen
AA953_RS13180	ycjG	L-Ala-D/L-Glu epimerase	78.9995	34.1404	1.21036	0.0088757			nitrogen
AA953_RS13065	puuE	4-aminobutyrate aminotransferase, PLP-dependent	6.96516	3.03704	1.19749	0.0151934	Yes	Regulon DB	nitrogen
AA953_RS13060	puuB	gamma-glutamylputrescine oxidoreductase	6.89685	3.05037	1.17696	0.0328363	Yes	Regulon DB	nitrogen
AA953_RS13035	puuP	putrescine importer	21.2918	6.12578	1.79733	0.00404165			nitrogen
AA953_RS12445	dadX	alanine racemase, catabolic, PLP-binding	158.599	67.2672	1.23741	0.000357166	Yes	Regulon DB	nitrogen
AA953_RS12440	dadA	D-amino acid dehydrogenase	214.383	85.2666	1.33014	0.00163666	Yes	Regulon DB	nitrogen
AA953_RS12120	pepT	peptidase T	144.673	61.3199	1.23837	0.00983423			nitrogen
AA953_RS11915	yceF	m(7)GTP pyrophosphatase	308.897	153.291	1.01086	0.00409756			nitrogen
AA953_RS11055	ycbK	M15A protease-related family periplasmic protein	709.483	354.081	1.00269	0.000137973			nitrogen
AA953_RS10455	glnH	amino acid ABC transporter substrate-binding protein	2017.32	524.567	1.94324	0.0035473			nitrogen
AA953_RS10450	glnP	glutamine ABC transporter permease	573.433	197.639	1.53676	0.00175657			nitrogen
AA953_RS10445	glnQ	glutamine transport ATP-binding protein GlnQ	575.088	227.491	1.33798	0.000566379			nitrogen
AA953_RS09480	potE	putrescine-ornithine antiporter	14.5718	6.83764	1.09161	0.0112721	Yes	Zheng D, 2004	nitrogen
AA953_RS09415	chiP	chitoporin	6.481	2.69968	1.26343	0.00612701	Yes	Regulon DB	nitrogen
AA953_RS09405	nagE	N-acetyl glucosamine specific PTS enzyme IIC, IIB, and IIA components	346.529	116.202	1.57634	0.00142154	Yes	Regulon DB	nitrogen
AA953_RS09400	nagB	glucosamine-6-phosphate deaminase	212.874	99.0547	1.1037	0.0051453	Yes	Regulon DB	nitrogen
AA953_RS09310	gltI	glutamate/aspartate periplasmic binding protein	3352.03	965.809	1.79522	0.00160051	Yes	Shimada T, 2011	nitrogen
AA953_RS09305	gltJ	glutamate/aspartate ABC transporter permease	503.487	178.071	1.4995	0.000724237	Yes	Shimada T, 2011	nitrogen
AA953_RS09300	gltK	glutamate/aspartate ABC transporter permease	396.03	157.564	1.32967	0.000695254	Yes	Shimada T, 2011	nitrogen
AA953_RS09295	gltL	glutamate/aspartate transport ATP-binding protein GltL	648.816	278.968	1.21771	0.000769787	Yes	Shimada T, 2011	nitrogen
AA953_RS09290	rihA	pyrimidine-specific ribonucleoside hydrolase RihA	144.323	68.1295	1.08295	0.0106449	Yes	This work	nitrogen
AA953_RS08595	arcC(ybcF)	carbamate kinase	4.09305	1.81096	1.17642	0.0448274			nitrogen
AA953_RS08575	allD	ureidoglycolate dehydrogenase	5.52877	1.37756	2.00484	0.00469094			nitrogen
AA953_RS08550	allB	allantoinase	13.7801	2.72459	2.33847	0.00460704			nitrogen
AA953_RS08545	allP(ybbW)	allantoin transporter	1.57708	0.163213	3.27243	0.0298006			nitrogen
AA953_RS07625	yahN	amino acid exporter for proline, lysine, glutamate, homoserine	26.6969	6.85601	1.96123	0.00472152	Yes	This work	nitrogen
AA953_RS06915	ldcC	lysine decarboxylase 2, constitutive	31.8009	15.1956	1.06541	0.00650869			nitrogen
AA953_RS06200	fixC	putative flavoprotein oxidoreductase involved in anaerobic carnitine reduction	2.69262	1.15743	1.21808	0.0114542	Yes	Regulon DB	nitrogen
AA953_RS06195	fixB	electron transfer subunit for carnitine reduction	3.83682	1.69425	1.17927	0.0361449	Yes	Regulon DB	nitrogen
AA953_RS05460	nanC	N-acetylnuraminic acid outer membrane channel protein	5.35671	1.11617	2.26279	0.0237302	Yes	Regulon DB	nitrogen
AA953_RS05455	nanM	N-acetylneuraminic acid mutarotase	46.0341	15.5052	1.56995	0.01737	Yes	Regulon DB	nitrogen
AA953_RS05450	nanS	9-O-acetyl N-acetylneuraminic acid esterase	18.384	5.38993	1.77011	0.023375	Yes	Regulon DB	nitrogen
AA953_RS05115	yjgH	putative enamine hydrolase	27.8718	9.02683	1.62652	0.000703608			nitrogen
AA953_RS04920	cycA	D-alanine/D-serine/glycine transporter	433.889	149.107	1.54098	0.00609975	Yes	Shimada T, 2011	nitrogen
AA953_RS04560	aspA	aspartate ammonia-lyase	547.565	103.141	2.40841	0.00103033	Yes	Regulon DB	nitrogen
AA953_RS04495	yjdJ	GNAT family putative N-acetyltransferase	42.7887	18.7554	1.18992	0.00819802			nitrogen
AA953_RS03920	pepE	peptidase E, alpha-aspartyl dipeptidase	180.293	49.9002	1.85322	0.000226667			nitrogen
AA953_RS02930	udp	uridine phosphorylase	543.641	226.048	1.26603	0.0135087	Yes	Regulon DB	nitrogen
AA953_RS02925	ysgA	putative carboxymethylenebutenolidase	466.527	176.181	1.4049	0.00435018			nitrogen
AA953_RS02315	tnaB	tryptophan transporter of low affinity	7.32042	0.69153	3.40406	0.0310787	Yes	Regulon DB	nitrogen
AA953_RS02310	tnaA	tryptophanase	33.6719	4.08198	3.0442	0.00795075	Yes	Regulon DB	nitrogen
AA953_RS01815	kbl	glycine C-acetyltransferase	81.6629	37.0862	1.1388	0.0148158	Yes	Zheng D, 2004	nitrogen
AA953_RS01810	tdh	L-threonine 3-dehydrogenase	116.193	53.9487	1.10686	0.00930892	Yes	Zheng D, 2004	nitrogen
AA953_RS01560	bax	putative glucosaminidase	3702.82	751.896	2.30002	0.0133609			nitrogen
AA953_RS01135	dtpB	dipeptide and tripeptide permease B	20.6435	7.8152	1.40133	0.0276345			nitrogen
AA953_RS00500	frlB	fructoselysine 6-phosphate deglycase	7.69757	2.90899	1.40389	0.00844232	Yes	Shimada T, 2011	nitrogen
AA953_RS00495	frlA	fructoselysine transporter	1.91148	0.355099	2.42839	0.00540075	Yes	Shimada T, 2011	nitrogen
AA953_RS01260	gadA	glutamate decarboxylase A, PLP-dependent	66.0702	9.07498	2.86403	0.0288971	Yes	Regulon DB	nitrogen
ncRNA094	glmY	GlmY small regulatory RNA	534.958	117.732	2.18392	0.0202181			nitrogen
AA953_RS19890	yfjI	CP4-57 prophage; uncharacterized protein	1.98162	0.857279	1.20885	0.021179			phage
AA953_RS18955	yffP	CPZ-55 prophage; uncharacterized protein	17.5678	7.19337	1.28819	0.0371357			phage
AA953_RS18950	yffO	CPZ-55 prophage; uncharacterized protein	12.9242	6.2315	1.05242	0.0213997			phage
AA953_RS14520	intQ	Rac prophage; integrase	4.547	1.22763	1.88904	0.0149532			phage
AA953_RS14495	ydfE	exonuclease	4.6081	1.80447	1.35259	0.01421			phage
AA953_RS14335	ydfK	cold shock protein, function unknown, Qin prophage	7.76647	1.9352	2.00478	0.023024	Yes	Zheng D, 2004	phage
AA953_RS13387	rzoR	Rac prophage; predicted lipoprotein	14.5796	5.5808	1.3854	0.00339455			phage
AA953_RS13385	rzpR	Rac prophage; putative murein endopeptidase	8.664	3.88697	1.15639	0.0492946			phage
AA953_RS13365	ydaT	Rac prophage; uncharacterized protein	5.82062	2.79908	1.05622	0.00679414			phage
AA953_RS13090	pspD	peripheral inner membrane phage-shock protein	66.6774	32.9405	1.01734	0.0137268			phage
AA953_RS12255	tfaE	e14 prophage; putative tail fiber assembly protein	5.95114	2.35793	1.33565	0.0243776			phage
AA953_RS12235	ymfP	e14 prophage; conserved protein	3.28443	0.954836	1.78232	0.00538182			phage
AA953_RS12215	ymfM	e14 prophage; uncharacterized protein	10.2378	2.54971	2.0055	0.00258191			phage
AA953_RS12210	ymfL	e14 prophage; putative DNA-binding transcriptional regulator	9.37162	2.71202	1.78893	0.0266345			phage
AA953_RS12190	xisE	e14 prophage; putative excisionase	26.5389	10.3671	1.3561	0.00904748			phage
AA953_RS12185	intE	e14 prophage; putative integrase	15.7401	7.32705	1.10314	0.0121351			phage
AA953_RS12175	ymfE	e14 prophage; putative inner membrane protein	14.6349	5.63628	1.37659	0.0377976			phage
AA953_RS10240	tfaQ2	Qin prophage; predicted tail fibre assembly protein	62.1053	17.328	1.84161	0.0490726			phage
AA953_RS10235	AA953_RS10235	Qin prophage; putative side tail fibre assembly protein	35.9877	7.05761	2.35025	0.048531			phage
AA953_RS10230	AA953_RS10230	outer membrane protein X	135.432	35.5747	1.92864	0.015373			phage
AA953_RS10225	AA953_RS10225	host specificity protein J	55.8859	10.9684	2.34913	0.0330465			phage
AA953_RS10220	AA953_RS10220	tail assembly protein	82.8589	11.3047	2.87373	0.0217847			phage
AA953_RS10215	AA953_RS10215	endopeptidase	71.7728	9.58668	2.90433	0.0235745			phage
AA953_RS10210	AA953_RS10210	tail protein	63.8853	13.7798	2.21293	0.0248771			phage
AA953_RS10205	AA953_RS10205	tail protein	68.5409	13.8017	2.31211	0.0288007			phage
AA953_RS10200	AA953_RS10200	tail protein	55.6976	11.3193	2.29883	0.024859			phage
AA953_RS10195	AA953_RS10195	phage tail assembly protein T	120.372	20.6558	2.54288	0.0315489			phage
AA953_RS10190	AA953_RS10190	tail protein	142.458	21.4152	2.73383	0.029431			phage
AA953_RS10185	AA953_RS10185	tail protein	133.616	20.9306	2.67441	0.0230823			phage
AA953_RS10180	AA953_RS10180	tail protein	133.646	22.2831	2.58439	0.0351502			phage
AA953_RS10175	AA953_RS10175	tail protein	106.416	17.4603	2.60757	0.027865			phage
AA953_RS10170	AA953_RS10170	tail attachment protein	164.491	21.9299	2.90704	0.0257666			phage
AA953_RS10165	AA953_RS10165	DNA packaging protein FI	179.648	22.86	2.97427	0.0212201			phage
AA953_RS10160	AA953_RS10160	minor capsid protein E	238.899	32.9494	2.85808	0.0171518			phage
AA953_RS10155	AA953_RS10155	bacteriophage lambda head decoration protein D	280.19	42.0191	2.73729	0.0231802			phage
AA953_RS10150	AA953_RS10150	inner membrane protein, S49 peptidase family protein	171.977	26.4224	2.70238	0.0298226			phage
AA953_RS10145	parB	chromosome partitioning protein ParB	88.2054	15.5667	2.50241	0.0212533			phage
AA953_RS10140	AA953_RS10140	Lambda prophage-derived head-to-tail joining protein W	83.5696	12.2935	2.76509	0.0231175			phage
AA953_RS10135	ybcX	terminase	20.2264	3.95659	2.35391	0.0203261			phage
AA953_RS10130	nohD	DLP12 prophage; DNA packaging protein	11.5132	3.36307	1.77543	0.0455835			phage
AA953_RS10107	rzoD2	DLP12 prophage; predicted lipoprotein	50.7823	10.5411	2.2683	0.00180095			phage
AA953_RS10105	rzpD2	DLP12 prophage; putative murein endopeptidase	45.96	8.44093	2.4449	0.00102944			phage
AA953_RS10100	AA953_RS10100	lysozyme	71.2287	13.0653	2.44672	0.0113662			phage
AA953_RS10095	AA953_RS10095	holin	67.4385	12.0326	2.48663	0.0112904			phage
AA953_RS10090	AA953_RS10090	Qin prophage; putative antitermination protein Q	49.3237	10.9527	2.171	0.0197773			phage
AA953_RS10085	ninI	serine/threonine-specific protein phosphatase 1	38.6311	6.61448	2.54606	0.0180268			phage
AA953_RS10080	ninH	protein ninH	41.1057	7.39841	2.47405	0.0280408			phage
AA953_RS10075	ninG	bacteriophage lambda NinG family protein	20.9422	2.40027	3.12514	0.0283162			phage
AA953_RS10070	ninF	protein ninF	27.7822	4.4423	2.64478	0.0199539			phage
AA953_RS10065	AA953_RS10065	hypothetical protein	25.2777	4.80088	2.39649	0.0301095			phage
AA953_RS10045	AA953_RS10045	hypothetical protein	57.7366	10.412	2.47124	0.0429021			phage
AA953_RS10030	AA953_RS10030	hypothetical protein	71.2083	18.0037	1.98375	0.0435732			phage
AA953_RS09990	AA953_RS09990	lambda prophage-derived protein ea10	117.881	12.0755	3.28718	0.0451839			phage
AA953_RS09985	AA953_RS09985	hypothetical protein	163.014	14.4516	3.4957	0.0457925			phage
AA953_RS09980	AA953_RS09980	hypothetical protein	143.779	14.2004	3.33985	0.0310123			phage
AA953_RS09975	gam	host-nuclease inhibitor protein Gam	154.305	21.021	2.87588	0.0478567			phage
AA953_RS09970	AA953_RS09970	recombinase	101.065	13.7633	2.87639	0.0387021			phage
AA953_RS09965	yqaJ	exonuclease	58.4718	7.82492	2.90159	0.0338001			phage
AA953_RS09960	AA953_RS09960	hypothetical protein	55.8418	8.78321	2.66853	0.0157144			phage
AA953_RS09920	exc	excisionase	92.683	13.8257	2.74495	0.0349727			phage
AA953_RS09915	AA953_RS09915	e14 prophage; putative integrase	32.2151	10.3104	1.64363	0.0399381			phage
AA953_RS08810	nohD2	DLP12 prophage; DNA packaging protein	17.5083	4.11353	2.08959	0.0314668			phage
AA953_RS07270	ykfA	CP4-6 prophage; putative GTP-binding protein	42.5275	16.0901	1.40222	0.0013392	Yes	Shimada T, 2011	phage
AA953_RS05430	topAI(yjhX)	KpLE2 phage-like element; inhibitor of topoisomerase I (toxin-antitoxin TopAI-AopAI)	11.2026	4.28046	1.38799	0.0286295			phage
AA953_RS05425	aopAI(yjhQ)	KpLE2 phage-like element; inhibitor of topoisomerase I (toxin-antitoxin TopAI-AopAI)	16.0358	5.85319	1.454	0.0146546	Yes	Zheng D, 2004	phage
AA953_RS05420	yjhP	putative methyltransferase; KPLE2 phage-like element;	17.019	6.0678	1.4879	0.003965	Yes	Zheng D, 2004	phage
AA953_RS05415	sgcX	putative endoglucanase with Zn-dependent exopeptidase domain	175.354	3.88448	5.4964	0.0303186	Yes	This work	phage
AA953_RS05410	sgcB	putative enzyme IIB component of PTS	339.896	4.42829	6.2622	0.0232686	Yes	This work	phage
AA953_RS05405	sgcC	putative PTS system EIIC permease component	227.025	3.44955	6.0403	0.0307185	Yes	This work	phage
AA953_RS05400	sgcQ	putative nucleoside triphosphatase	291.729	7.19622	5.34124	0.0394242	Yes	This work	phage
AA953_RS05395	sgcA	putative phosphotransferase enzyme IIA component	133.718	12.8134	3.38346	0.0271291	Yes	This work	phage
AA953_RS05390	sgcE	putative epimerase	102.791	10.9528	3.23034	0.0306758	Yes	This work	phage
AA953_RS05260	yjhB	putative MFS transporter, membrane protein	17.0475	3.72531	2.19413	0.0367256	Yes	Zheng D, 2004	phage
ncRNA065	dicF	Qin prophage; DicF antisense RNA	60.2449	25.7403	1.22681	0.00930131			phage
AA953_RS12310	ariR	RcsB connector protein for regulation of biofilm and acid-resistance	19.2976	5.17612	1.89848	0.0121645	No	This work	regulator
AA953_RS22420	tdcA	tdc operon transcriptional activator	10.7535	1.10365	3.28445	0.0318141	Yes	Regulon DB	regulator
AA953_RS21680	glcC	glycolate-inducible glc operon transcriptional repressor; autorepressor	235.717	64.536	1.86888	0.00141544	Yes	Regulon DB	regulator
AA953_RS21120	ygeV	putative sigma-54-interacting transcriptional activator	111.303	10.8508	3.35862	0.00600942	Yes	This work	regulator
AA953_RS20460	rpoS_C	RNA polymerase, sigma S (sigma 38) factor	3554.23	1603.79	1.14805	0.00785426	Yes	Regulon DB	regulator
AA953_RS20070	csiR	transcriptional repressor of csiD	111.39	48.8214	1.19003	0.00467717	No	This work	regulator
AA953_RS19615	rseA	anti-sigma factor	1838.88	833.807	1.14105	0.00622072	Yes	Regulon DB	regulator
AA953_RS19425	hcaR	hca operon transcriptional regulator	792.242	131.613	2.58964	0.00142793	Yes	This work	regulator
AA953_RS18905	eutR	eut operon transcriptional activator, AraC family	21.3963	10.5821	1.01574	0.0450707	No	This work	regulator
AA953_RS17780	atoC	fused response regulator of ato operon, in two-component system with AtoS: response regulator/sigma54 interaction protein	25.2307	7.21304	1.8065	0.000162469	No	This work	regulator
AA953_RS17775	atoS	sensory histidine kinase in two-component regulatory system with AtoC	14.0595	3.04866	2.2053	0.0220246	No	This work	regulator
AA953_RS17735	ada	fused DNA-binding transcriptional dual regulator/O6-methylguanine-DNA methyltransferase	33.8695	16.2513	1.05943	0.00152836	No	This work	regulator
AA953_RS17280	mlrA	transcriptional activator of csgD and csgBA	129.822	20.2804	2.67838	0.0175828	Yes	This work	regulator
AA953_RS16805	yeeY	putative transcriptional regulator (LysR family )	12.9738	5.71194	1.18355	0.00459678	No	This work	regulator
AA953_RS16600	mtfA	glucose-regulated peptidase; Mlc(DgsA) anti-repressor	609.274	130.294	2.22532	0.0077334	No	This work	regulator
AA953_RS16475	rcsA	helix-turn-helix transcriptional regulator	64.6855	16.9888	1.92886	0.0146867	No	This work	regulator
AA953_RS15675	dmlR	transcriptional activator of dmlA	103.227	50.5792	1.02921	0.0250005	No	This work	regulator
AA953_RS14165	lsrR	lsr operon transcriptional repressor	119.619	20.5453	2.54157	0.01056	Yes	Regulon DB	regulator
AA953_RS13700	ydcI	transcriptional regulator involved in response to low fluid shear forces	365.712	157.838	1.21227	0.00553526	No	This work	regulator
AA953_RS13580	paaX	transcriptional repressor of phenylacetic acid degradation paa operon, phenylacetyl-CoA inducer	68.7001	33.2031	1.04899	0.0239031	No	This work	regulator
AA953_RS13505	feaR	transcriptional activator for tynA and feaB	201.443	24.2148	3.05641	0.00306176	Yes	Regulon DB	regulator
AA953_RS13265	abgR	DNA-binding transcriptional regulator of abgABT operon	57.18	18.3841	1.63705	0.000911105	Yes	This work	regulator
AA953_RS13085	pspC	psp operon transcription co-activator	83.2208	40.9059	1.02463	9.65051e-05	No	This work	regulator
AA953_RS12690	rssB	PcnB-degradosome interaction factor; response regulator	138.323	66.1641	1.06392	0.00492131	No	This work	regulator
AA953_RS10585	bssR	biofilm regulator BssR	362.538	22.7337	3.99523	0.00735196	No	This work	regulator
AA953_RS09890	ybhD	putative DNA-binding transcriptional regulator	10.0117	2.19416	2.18995	0.00761698	Yes	Zheng D, 2004	regulator
AA953_RS08515	allS	allD operon transcriptional activator	2.92076	1.18763	1.29826	0.00301405	Yes	This work	regulator
AA953_RS08225	ybaE	putative transcriptional regulator	33.0632	10.6948	1.62832	0.000661311	No	This work	regulator
AA953_RS08170	bolA	stationary-phase morphogene, transcriptional repressor for mreB; also regulator for dacA, dacC, and ampC	1038.77	336.347	1.62686	0.0175108	No	This work	regulator
AA953_RS07710	mhpR	mhp operon transcriptional activator	322.009	89.1458	1.85286	0.00150293	Yes	Regulon DB	regulator
AA953_RS07385	yagP	putative transcriptional regulator LysR family	9.50987	3.21267	1.56565	0.000550445			regulator
AA953_RS06800	cdaR	transcriptional activator for D-galactarate, D-glucarate and D-glycerate catabolism	39.76	11.6229	1.77435	0.00559264	Yes	This work	regulator
AA953_RS06300	araC	ara regulon transcriptional activator; autorepressor	265.556	95.122	1.48117	0.00422643	Yes	Regulon DB	regulator
AA953_RS05970	arcA	response regulator in two-component regulatory system with ArcB or CpxA	2233.34	958.054	1.22102	0.00771988	Yes	Zheng D, 2004	regulator
AA953_RS05730	lgoR	transcriptional regulator for L-galactonate (L-gulonate) catabolism	89.8689	13.3181	2.75443	0.000193482	Yes	Ecocyc	regulator
AA953_RS05385	sgcR	putative DNA-binding transcriptional regulator	54.0277	9.49773	2.50805	0.0145004	Yes	This work	regulator
AA953_RS05380	xlnR(yjhI)	DNA-binding transcriptional regulator (xylonate)	13.2158	2.15887	2.61392	0.014867	Yes	Shimada T, 2011	regulator
AA953_RS04480	dcuR	response regulator in two-component regulatory system with DcuS	176.505	62.8226	1.49035	0.0127955	Yes	Regulon DB	regulator
AA953_RS04440	melR	melibiose operon transcriptional regulator; autoregulator	35.5122	12.4526	1.51187	0.0139352	Yes	Regulon DB	regulator
AA953_RS04430	adiY	adi system transcriptional activator	1.7889	0.594263	1.5899	0.0240445	No	This work	regulator
AA953_RS04125	yjbR	putative DNA binding regulator	234.087	103.618	1.17577	7.46601e-05	No	This work	regulator
AA953_RS03320	rhaR	transcriptional activator of rhaSR	18.297	3.68274	2.31276	0.0108176	Yes	Regulon DB	regulator
AA953_RS03315	rhaS	transcriptional activator of rhaBAD and rhaT	22.0565	5.52793	1.9964	0.01213	Yes	Regulon DB	regulator
AA953_RS01750	lldR	dual role activator/repressor for lldPRD operon	58.9757	28.9169	1.02821	0.0122029	No	This work	regulator
AA953_RS01475	yiaG	HTH_CROC1 family putative transcriptional regulator	345.44	73.9471	2.22387	0.0398449	No	This work	regulator
AA953_RS01230	gadE	gad regulon transcriptional activator	4.13883	0.653669	2.66259	0.016662	Yes	Regulon DB	regulator
AA953_RS00735	malT	mal regulon transcriptional activator	1064.52	425.146	1.32418	0.00872944	Yes	Regulon DB	regulator
AA953_RS00670	ompR	DNA-binding response regulator	572.306	283.817	1.01183	0.00824655	Yes	Regulon DB	regulator
AA953_RS20410	fhlA	formate hydrogenlyase transcriptional activator	18.8313	7.9888	1.23708	0.000422098	No	This work	regulator
AA953_RS23450	srnB	modulator of post-segregation killing protein SrnB	130483	54118.8	1.26966	0.0202299			stress
AA953_RS22585	glxO(yhbO)	oxoaldehyde oxidase; glyoxalase; glycated protein deglycase	45.4013	8.12118	2.48297	0.0181908			stress
AA953_RS20075	kbp(ygaU)	cytoplasmic potassium sensor	1158.02	225.214	2.36229	0.00635521			stress
AA953_RS17830	yfaA	DUF2138 family protein, putative host defense protein	3.96111	1.95463	1.01901	0.0254113			stress
AA953_RS17805	yfaP	DUF2135 family protein, putative host defense protein	3.21133	1.448	1.14911	0.039446			stress
AA953_RS17305	tmaZ(osmF)	trimethylamine-metabolite ABC transporter periplasmic subunit	218.814	48.3849	2.17708	0.00873902			stress
AA953_RS17300	tmaY(yehY)	trimethylamine-metabolite ABC transporter permease component	55.6311	18.31	1.60326	0.00917128			stress
AA953_RS17295	tmaX(yehX)	trimethylamine-metabolite ABC transporter ATP-binding subunit	30.6292	11.0637	1.46907	0.00357839			stress
AA953_RS17290	tmaW(yehW)	trimethylamine-metabolite ABC transporter permease component	49.9307	17.7468	1.49237	0.00290469			stress
AA953_RS16485	yodD	stress-induced protein	528.611	69.634	2.92434	0.0127445			stress
AA953_RS15350	osmE	osmotically-inducible lipoprotein	1831.19	855.525	1.0979	0.00160675			stress
AA953_RS14295	ydeI	hydrogen peroxide resistance OB fold protein; putative periplasmic protein	116.114	16.1585	2.84518	0.0221729	Yes	Zheng D, 2004	stress
AA953_RS13692	mokB	regulatory peptide for hokB expression	3513.57	443.097	2.98724	0.00619231	Yes	This work	stress
AA953_RS13690	hokB	toxic polypeptide, small	4468.65	547.171	3.02977	0.00594725			stress
AA953_RS13460	uspF	stress-induced protein, ATP-binding protein	919.581	113.257	3.02138	0.00844127	Yes	Shimada T, 2011	stress
AA953_RS13230	uspE	stress-induced protein	413.021	161.296	1.3565	0.00921557			stress
AA953_RS12955	osmB	osmotically and stress inducible lipoprotein	219.313	92.1802	1.25046	0.00555389			stress
AA953_RS12590	ldrC	small toxic polypeptide	119.51	32.0161	1.90026	0.0232975			stress
AA953_RS12585	ldrB	small toxic polypeptide	89.1896	28.443	1.6488	0.0155152			stress
AA953_RS12580	ldrA	small toxic polypeptide	115.526	30.6269	1.91535	0.0103339			stress
AA953_RS12525	ychH	stress-induced membrane protein of unknown function	1442.78	201.703	2.83855	0.00328943	Yes	Regulon DB	stress
AA953_RS12315	ariC(ymgC)	blue light, low temperature and stress induced protein of unknown function	6.06478	1.72681	1.81235	0.0139856			stress
AA953_RS11695	oarD(ymdB)	2'-O-acetyl-ADP-ribose deacetylase; RNase III inhibitor during cold shock; putative cardiolipin synthase C regulatory subunit	77.6408	38.1078	1.02673	0.000874871			stress
AA953_RS11270	hspQ	heat shock protein involved in degradation of mutant DnaA; hemimethylated oriC DNA-binding protein	1012.29	464.988	1.12236	0.00964085			stress
AA953_RS11225	sulA	SOS cell division inhibitor	146.258	52.2415	1.48525	0.0249411			stress
AA953_RS10825	cspD	inhibitor of DNA replication, cold shock protein homolog	16052.4	834.751	4.2653	0.0265219	Yes	Regulon DB	stress
AA953_RS10465	dps	Fe-binding and storage protein; stress-inducible DNA-binding protein	1443.41	228.366	2.66006	0.00477828			stress
AA953_RS10440	mscO(ybiO)	mechanosensitive channel protein, intermediate conductance	24.4947	5.69513	2.10467	0.0120984			stress
AA953_RS09545	ybfC	putative exported toxin immunity protein	6.46075	2.53823	1.34788	0.00271942			stress
AA953_RS09150	cspE	constitutive cold shock family transcription antitermination protein; negative regulator of cspA transcription; RNA melting protein; ssDNA-binding protein	38958.2	16759.6	1.21694	0.0289711	Yes	Regulon DB	stress
AA953_RS09070	uspG	universal stress protein UP12	365.112	130.996	1.47881	0.016608			stress
AA953_RS07500	rclA	reactive chlorine stress species (RCS) resistance protein; pyridine nucleotide-dependent disulfide oxidoreductase family	27.563	6.28592	2.13254	0.0137821			stress
AA953_RS07100	ivy	inhibitor of c-type lysozyme, periplasmic	467.48	176.692	1.40367	0.00317564			stress
AA953_RS04810	aidB	DNA alkylation damage repair protein; flavin-containing DNA binding protein, weak isovaleryl CoA dehydrogenase	37.1072	12.5388	1.5653	0.0125282			stress
AA953_RS04505	ghoT	toxin of GhoTS toxin-antitoxin pair; membrane-lytic protein; stimulator of persister cell formation	9.0716	1.48725	2.60871	0.0319131			stress
AA953_RS04500	ghoS	antitoxin of the GhoTS toxin-antitoxin system	7.47281	0.949102	2.97702	0.0396348			stress
AA953_RS04060	yjbJ	stress-induced protein, UPF0337 family, transglycosylase	231.972	29.2012	2.98985	0.0382215			stress
AA953_RS02120	tisB	toxic membrane persister formation peptide, LexA-regulated	802.966	226.695	1.82459	0.000598317			stress
AA953_RS01375	ldrD	toxic polypeptide, small	687.225	252.903	1.4422	0.02688			stress
AA953_RS01220	hdeA	stress response protein acid-resistance protein	556.359	143.034	1.95966	0.0248439			stress
AA953_RS01215	hdeB	acid stress chaperone HdeB	225.497	37.1524	2.60158	0.0304465			stress
AA953_RS01125	uspB	universal stress (ethanol tolerance) protein B	214.902	75.4527	1.51004	0.0296821			stress
AA953_RS00455	yhfG	putative antitoxin for Fic	220.105	60.3239	1.86739	0.0184993			stress
AA953_RS00450	fic	stationary phase-induced protein, putative toxin	95.0586	25.1557	1.91793	0.0169136			stress
ncRNA058	C0343	C0343 small RNA also mRNA of CspL	191.953	36.7882	2.38344	0.0189129			stress
ncRNA123	arcZ(ryhA)	ArcZ small regulatory RNA	41.2098	15.2872	1.43066	0.025166	Yes	This work	stress
AA953_RS22350	gqr(yqjG)	glutathionyl-hydroquinone reductase	98.8976	34.1449	1.53427	0.00583425			sulfur
AA953_RS21765	gstU(yghU)	glutathione transferase (nu class glutathione lyase)	309.551	129.03	1.26247	0.00895159			sulfur
AA953_RS21160	mocA	CTP:molybdopterin cytidylyltransferase	34.967	3.99334	3.13033	0.0123933			sulfur
AA953_RS21155	yqeC	putative selenium-dependent hydroxylase accessory protein	30.1292	3.16857	3.24926	0.00156545	Yes	Zheng D, 2004	sulfur
AA953_RS19345	sseA	3-mercaptopyruvate sulfurtransferase	339.748	124.711	1.44587	0.0108655			sulfur
AA953_RS18210	gstG(yfcG)	GSH-dependent disulfide bond oxidoreductase (Nu class glutathione lyase)	68.6639	16.1155	2.0911	0.0121515			sulfur
AA953_RS16570	msrP(yedY)	periplasmic methionine sulfoxide reductase subunit (molybdopterin-binding)	80.1297	29.5857	1.43744	0.00548222			sulfur
AA953_RS16375	yedF	putative TusA family sulfurtransferase	960.157	292.815	1.71328	0.00492273	Yes	Zheng D, 2004	sulfur
AA953_RS16370	yedE	UPF0394 family sulphur transport domain-containing inner membrane protein	978.009	263.609	1.89145	0.00012407	Yes	Zheng D, 2004	sulfur
AA953_RS15445	ynjE	molybdopterin synthase sulfurtransferase	48.3221	23.6919	1.02829	0.0010112			sulfur
AA953_RS15205	btuE	glutathione peroxidase	225.945	106.196	1.08924	0.00805515			sulfur
AA953_RS14590	bioDB(ynfK)	ATP-dependent dethiobiotin synthetase (anaerobiosis)	64.32	26.355	1.28719	0.00580239	Yes	Regulon DB	sulfur
AA953_RS14095	ydeN	putative Ser-type periplasmic non-aryl sulfatase	126.034	19.017	2.72846	0.00074684	Yes	Shimada T, 2011	sulfur
AA953_RS14090	ydeM	putative YdeN-specific sulfatase-maturating enzyme	12.5422	2.18241	2.5228	0.00182502	Yes	This work	sulfur
AA953_RS13875	yncG	glutathione S-transferase homolog	42.1172	8.5015	2.30862	0.0115225			sulfur
AA953_RS13095	pspE	thiosulfate:cyanide sulfurtransferase (rhodanese)	583.468	196.377	1.57103	0.00440945			sulfur
AA953_RS11800	grxB	glutaredoxin 2 (Grx2)	748.519	348.897	1.10124	0.00847243			sulfur
AA953_RS10905	dmsC	dimethyl sulfoxide reductase, anaerobic, subunit C	27.5652	13.1122	1.07194	0.000802963			sulfur
AA953_RS08920	ybdK	weak gamma-glutamyl:cysteine ligase	76.199	13.9178	2.45284	0.0116997			sulfur
AA953_RS04120	yjbQ	putative enzyme with moonlighting ThiE activity	307.479	151.242	1.02363	0.0070981			sulfur
AA953_RS03145	yihN	putative sulfometabolite transporter	7.29053	2.7971	1.38209	0.0186315			sulfur
AA953_RS02150	yidJ(betC)	aryl sulfatase, choline-O-sulfate sulfatase (possibly promiscuous)	5.88578	2.32582	1.3395	0.00372085	Yes	Shimada T, 2011	sulfur
AA953_RS00870	ggt	gamma-glutamyltranspeptidase	134.323	40.2138	1.73994	0.00769315			sulfur
AA953_RS22330	yqjD	membrane-anchored ribosome-binding protein	1321.95	559.926	1.23936	0.0121251			translation
AA953_RS20110	ygaM	stationary phase ribosome-associated protein	984.097	158.047	2.63844	0.0142196			translation
AA953_RS19760	raiA	cold shock protein associated with 30S ribosomal subunit	2099.84	1013.84	1.05045	0.0186253	Yes	Regulon DB	translation
AA953_RS18025	elaB	ribosome-associated protein	3245.05	812.04	1.99862	0.0141163			translation
AA953_RS15375	spy	periplasmic ATP-independent protein refolding chaperone, stress-induced	104.004	37.6029	1.46772	0.00227649			translation
AA953_RS14000	rpsV	stationary-phase-induced ribosome-associated protein	9164.24	987.426	3.21427	0.0289338			translation
AA953_RS13725	rimL	ribosomal-protein-L7/L12-serine acetyltransferase	72.9692	35.7857	1.0279	0.00562244			translation
AA953_RS11195	rmf	ribosome modulation factor	33326.8	2402.8	3.7939	0.0123346	Yes	Regulon DB	translation
ncRNA099	ssrA	tmRNA	366748	179404	1.03157	0.00371441			translation
AA953_RS20400	hypD	hydrogenase maturation protein	25.0222	11.9792	1.06268	0.00189263			mix
AA953_RS20390	hypB	GTP hydrolase involved in nickel liganding into hydrogenases	19.8286	9.79398	1.01762	0.0106656			mix
AA953_RS20385	hypA	protein HypA	14.73	7.27817	1.01711	0.0215991			mix
AA953_RS02130	yidF	putative Cys-type oxidative YidJ-maturating enzyme	63.6614	13.2447	2.265	0.00108796			mix
ncRNA088	zipA5'	zipA5' small RNA	54.5279	12.9566	2.07331	0.0144763			mix
ncRNA087	tpke70	Tpke70 small RNA	4.50904	1.72792	1.38379	0.0316195			mix
ncRNA082	sibB(ryeD)	SibB small RNA	36.6459	12.4352	1.55923	0.0142048			mix
ncRNA080	sibA(ryeC)	SibA small RNA	66.2659	22.3671	1.56689	0.00531357			mix
ncRNA070	ryeA	RyeA small RNA	831.239	277.884	1.58078	0.0367539			mix
ncRNA069	sroD	SroD small RNA	709.625	180.372	1.97608	0.0165034	Yes	Regulon DB	mix
ncRNA048	C0299	C0299 small RNA	3.58401	0.274605	3.70615	0.00104196			mix
ncRNA021	mgtA5'	mgtA5' small RNA	3.30655	1.42029	1.21914	0.00982416			mix
ncRNA007	nc8	nc8 small RNA	58.1244	27.8788	1.05997	0.00340764			mix
ncRNA001	crpT	crpT small RNA	317.995	127.218	1.3217	0.00514618			mix
AA953_RS23605	psiB	recombinase	95.2548	46.5272	1.03372	0.0421141			mix
AA953_RS23495	yebB(F)	hypothetical protein	731.667	192.632	1.92534	3.80806e-05			mix
AA953_RS23490	yebA	hypothetical protein	816.102	203.23	2.00563	0.0037622			mix
AA953_RS23470	repA1	RepA1	500.226	241.069	1.05313	0.0109882			mix
AA953_RS23245	yubQ	putative X polypeptide (P19 protein)	94.3373	42.13	1.16298	0.00315059			mix
AA953_RS23240	ygeB	hypothetical protein	30.6693	12.5152	1.29311	0.00459923			mix
AA953_RS22340	yqjK	uncharacterized protein	1520.54	627.185	1.27762	0.000993465			mix
AA953_RS22335	yqjE	DUF1469 family inner membrane protein	979.355	412.469	1.24755	0.00370401			mix
AA953_RS22275	ygjR	putative NAD(P)-dependent dehydrogenase	144.671	42.998	1.75044	0.00659098			mix
AA953_RS22225	ygjI	putative transporter	5.18018	0.647004	3.00116	0.000663217			mix
AA953_RS21915	ygiS	putative ABC transporter permease	42.2311	19.5679	1.10982	0.000201131	Yes	Shimada T, 2011	mix
AA953_RS21835	yghA	aldehyde reductase of unknown specificity	167.492	21.3189	2.97388	0.0125952	Yes	Zheng D, 2004	mix
AA953_RS21660	glcG	DUF336 family protein	229.763	45.124	2.34818	0.0218813			mix
AA953_RS21205	ygfT	putative oxidoreductase, Fe-S subunit/nucleotide-binding subunit	7.0172	3.01336	1.21952	0.00461387			mix
AA953_RS21200	ygfS	putative 4Fe-4S ferredoxin-type oxidoreductase subunit	12.8631	4.53798	1.50312	0.0254922			mix
AA953_RS21150	yqeB	XdhC-CoxI family protein with NAD(P)-binding Rossman fold	31.6585	4.1836	2.91977	0.00182027	Yes	Zheng D, 2004	mix
AA953_RS20940	ygdR	DUF903 family verified lipoprotein	260.255	112.988	1.20375	0.0391341			mix
AA953_RS20810	ygdI	DUF903 family verified lipoprotein	588.092	107.43	2.45265	0.0405837			mix
AA953_RS20625	ygcW	putative SDR family oxidoreductase	3.36316	0.878802	1.93621	0.00992805	Yes	This work	mix
AA953_RS19780	yfiL	lipoprotein	15.3409	6.37596	1.26667	0.0218772			mix
AA953_RS19455	yphA	DoxX family inner membrane protein	116.347	26.8203	2.11704	0.0204769			mix
AA953_RS19050	ypfG	DUF1176 family protein	25.5474	6.44007	1.98803	0.0149002			mix
AA953_RS18665	AA953_RS18665	hypothetical protein	80.4727	23.8664	1.75352	6.55488e-05			mix
AA953_RS18660	ypeC	putative exported enzyme possibly involved in cell wall metabolism	84.1629	24.8171	1.76185	0.0012476			mix
AA953_RS18645	fryB	putative enzyme IIB component of PTS	9.4677	0.923546	3.35776	0.0152922	Yes	Shimada T, 2011	mix
AA953_RS18640	fryC	putative enzyme IIC component of PTS	6.57484	1.08911	2.59381	0.00674723	Yes	Shimada T, 2011	mix
AA953_RS18430	yfdC	putative inner membrane protein	34.2488	11.5288	1.57081	0.00507152			mix
AA953_RS18410	yfcZ	UPF0381 family protein	267.902	133.911	1.00043	0.00473606			mix
AA953_RS18055	yfbM	DUF1877 family protein	7.6247	1.97458	1.94914	0.0448104			mix
AA953_RS17325	yohC	putative inner membrane transporter	205.353	10.1261	4.34196	0.00861609			mix
AA953_RS17205	yehE	DUF2574 family protein	359.758	105.44	1.7706	0.0158345			mix
AA953_RS17060	yegP	UPF0339 family protein	784.978	114.71	2.77467	0.0268859			mix
AA953_RS16775	sbmC	DNA gyrase inhibitor	72.4779	21.3919	1.76048	0.0244817	Yes	Regulon DB	mix
AA953_RS16380	yedK	DUF159 family protein	41.9004	6.73486	2.63725	0.000337223	Yes	Zheng D, 2004	mix
AA953_RS15885	yebW	uncharacterized protein	113.041	54.2465	1.05924	0.00298708			mix
AA953_RS15880	yebV	uncharacterized protein	1151.41	218.041	2.40073	0.0100756			mix
AA953_RS15730	yoaC	DUF1889 family protein	135.087	41.096	1.71681	0.0380216			mix
AA953_RS15685	yeaV	putative transporter	3.87765	0.784739	2.3049	0.00646134	Yes	Shimada T, 2011	mix
AA953_RS15590	yeaH	UPF0229 family protein	174.499	18.4126	3.24445	0.0104086			mix
AA953_RS15540	ydjJ	putative Zn-dependent NAD(P)-binding oxidoreductase	4.88203	1.71854	1.5063	0.0233922			mix
AA953_RS15460	ynjH	DUF1496 family protein	43.5053	14.1667	1.61869	0.00734072			mix
AA953_RS15315	katE	catalase HPII	393.824	46.3487	3.08695	0.0115894			mix
AA953_RS15275	ydiZ	uncharacterized protein	273.368	75.0488	1.86495	0.0139975			mix
AA953_RS15130	AA953_RS15130	hypothetical protein	8.5076	1.96615	2.11338	0.0263441			mix
AA953_RS15095	ydiM	putative MFS transporter, membrane protein	1.83512	0.443926	2.04749	0.0066238			mix
AA953_RS15090	ydiL	protein of unknown function	16.5644	2.66995	2.63321	0.000579018			mix
AA953_RS14985	ydhS	putative oxidoreductase	51.1977	13.2858	1.9462	0.00850736			mix
AA953_RS14880	ydhL	DUF1289 family protein	75.4541	28.7892	1.39007	0.039986			mix
AA953_RS14870	sodC	superoxide dismutase, Cu, Zn, periplasmic	319.271	42.91	2.89539	0.0128263			mix
AA953_RS14525	rspB	putative Zn-dependent NAD(P)-binding oxidoreductase	78.6211	18.7504	2.068	0.0404471	Yes	This work	mix
AA953_RS14010	osmC	lipoyl-dependent Cys-based peroxidase, hydroperoxide resistance; salt-shock inducible membrane protein; peroxiredoxin	1822.96	423.877	2.10456	0.00678831			mix
AA953_RS13945	narU	nitrate/nitrite transporter	16.7667	1.66194	3.33466	0.0383396			mix
AA953_RS13940	narZ	respiratory nitrate reductase 2 alpha chain	20.4365	3.49151	2.54922	0.0224373	Yes	Shimada T, 2011	mix
AA953_RS13935	narY	nitrate reductase subunit beta	23.5484	3.18784	2.88498	0.0312256	Yes	Shimada T, 2011	mix
AA953_RS13930	narW	nitrate reductase 2 (NRZ), delta subunit (assembly subunit)	24.5779	4.45944	2.46242	0.0224856			mix
AA953_RS13925	narV	respiratory nitrate reductase subunit gamma	22.8219	4.24609	2.42621	0.0365493			mix
AA953_RS13910	yddH	flavin reductase like-protein	39.9779	5.83504	2.77639	0.000764171			mix
AA953_RS13850	curA	curcumin/dihydrocurcumin reductase, NADPH-dependent	61.6923	15.4455	1.99791	0.0362276			mix
AA953_RS13825	AA953_RS13825	hypothetical protein	10.8776	2.62758	2.04956	0.00353889			mix
AA953_RS13815	ydcV	putative ABC transporter permease	115.171	6.00695	4.26101	0.0126954			mix
AA953_RS13810	ydcU	putative ABC transporter permease	116.608	9.25071	3.65596	0.0177644			mix
AA953_RS13805	ydcT	putative ABC transporter ATPase	194.026	8.25787	4.55434	0.0157454			mix
AA953_RS13800	ydcS	putative ABC transporter periplasmic binding protein	506.119	18.4676	4.77641	0.0174063			mix
AA953_RS13745	ydcL	lipoprotein	342.554	104.602	1.71143	0.0260628	Yes	Zheng D, 2004	mix
AA953_RS13730	ydcK	uncharacterized protein	33.8323	9.06445	1.90011	0.0358009			mix
AA953_RS13720	ydcH	DUF465 family protein	1887.19	140.514	3.74745	0.0197566	Yes	Zheng D, 2004	mix
AA953_RS13705	ydcJ	putative metalloenzyme	132.232	8.16742	4.01704	0.0122627			mix
AA953_RS13685	ydcA	putative periplasmic protein	229.94	71.8473	1.67825	0.00956427			mix
AA953_RS13615	ydbC	putative NAD(P)-binding oxidoreductase	132.022	23.3847	2.49714	1.2113e-05			mix
AA953_RS13475	ydbJ	DUF333 family putative lipoprotein	320.283	100.206	1.67638	0.0141425	Yes	Shimada T, 2011	mix
AA953_RS13405	AA953_RS13405	hypothetical protein	3.01136	0.858127	1.81115	0.0150781			mix
AA953_RS13320	lar	restriction alleviation and modification enhancement protein	3.43071	0.882921	1.95815	0.041004			mix
AA953_RS13290	AA953_RS13290	hypothetical protein	104.145	19.2034	2.43916	0.0148197			mix
AA953_RS12995	ycjD	DUF559 family endonuclease-related protein	17.576	8.69831	1.0148	0.0402152			mix
AA953_RS12815	yciG	KGG family protein	309.138	21.7106	3.83178	0.0187791			mix
AA953_RS12810	yciF	putative rubrerythrin/ferritin-like metal-binding protein	121.253	9.56054	3.66478	0.0112115			mix
AA953_RS12805	yciE	putative rubrerythrin/ferritin-like metal-binding protein	130.781	15.1577	3.10902	0.00832252			mix
AA953_RS12800	ompW	outer membrane protein W	49.1522	8.95827	2.45597	0.000674792			mix
AA953_RS12655	narI	respiratory nitrate reductase subunit gamma	13.9471	5.45349	1.35471	0.00220103			mix
AA953_RS12605	chaC	cation transport regulator	111.482	50.7978	1.13397	0.00699264			mix
AA953_RS12600	chaB	cation transport regulator ChaB	86.0785	39.8074	1.11261	0.0233378			mix
AA953_RS11735	msyB	multicopy suppressor of secY and secA	794.013	149.504	2.40898	0.0226216			mix
AA953_RS11615	ycdU	putative inner membrane protein	1.68977	0.547274	1.62649	0.0477215			mix
AA953_RS11570	phoH	ATP-binding protein	490.978	118.69	2.04846	0.00252782			mix
AA953_RS11565	AA953_RS11565	hypothetical protein	161.018	25.5224	2.65739	0.00177511			mix
AA953_RS11485	ymdF	KGG family protein	3124.18	135.803	4.5239	0.0172421			mix
AA953_RS11480	AA953_RS11480	hypothetical protein	1272.07	78.7848	4.01312	0.0172269			mix
AA953_RS11475	wrbA	NAD(P)H:quinone oxidoreductase	830.222	219.128	1.92172	0.00602375			mix
AA953_RS11330	cbdA	cytochrome bd-II oxidase, subunit I	13.1982	5.85715	1.17207	0.024441			mix
AA953_RS11305	hyaB	hydrogenase 1, large subunit	1.02611	0.361061	1.50687	0.00950818			mix
AA953_RS11300	hyaA	hydrogenase 1, small subunit	1.33627	0.521169	1.35839	0.00183683			mix
AA953_RS11020	ycbJ	protein kinase-like domain protein	39.8186	15.0634	1.40239	0.0271867			mix
AA953_RS10955	ycaP	UPF0702 family putative inner membrane protein	48.4575	15.6452	1.631	0.00344758			mix
AA953_RS10920	ycaM	putative transporter	4.78622	1.25313	1.93335	0.0328069			mix
AA953_RS10785	aqpZ	aquaporin Z	65.59	19.6375	1.73986	0.0149864			mix
AA953_RS10735	ybjP	lipoprotein	438.998	186.226	1.23716	0.015393			mix
AA953_RS10355	ybhQ	inner membrane protein	876.485	169.032	2.37443	0.00575219			mix
AA953_RS10350	ybhP	endo/exonuclease/phosphatase family protein	64.8519	26.2975	1.30222	0.0077602			mix
AA953_RS10340	ybhN	phospholipid modification enzyme	21.9382	6.12304	1.84113	0.0194087			mix
AA953_RS10255	AA953_RS10255	hypothetical protein	27.6494	11.8984	1.21648	0.0100353			mix
AA953_RS10250	AA953_RS10250	hypothetical protein	21.7616	6.79047	1.6802	0.00504981			mix
AA953_RS09935	AA953_RS09935	hypothetical protein	68.1905	12.9139	2.40065	0.0498056			mix
AA953_RS09925	AA953_RS09925	hypothetical protein	92.1543	18.1832	2.34145	0.0213521			mix
AA953_RS09810	ybgS	putative periplasmic protein	246.97	47.6713	2.37314	0.00788187			mix
AA953_RS09720	ybgE	putative inner membrane protein in cydABX-ybgE operon	504.139	176.417	1.51483	0.000296861			mix
AA953_RS09715	cydX	cytochrome d (bd-I) ubiquinol oxidase subunit X	1212.84	450.487	1.42884	0.00183948			mix
AA953_RS09710	cydB	cytochrome d terminal oxidase, subunit II	648.393	220.442	1.55647	0.000616013			mix
AA953_RS09705	cydA	cytochrome d terminal oxidase, subunit I	607.42	201.936	1.5888	0.000854856			mix
AA953_RS09565	ybgA(tkp)	DUF1722 family protein	60.7369	25.364	1.25979	0.00425797			mix
AA953_RS09250	ybeL	DUF1451 family protein	379.463	108.696	1.80366	0.012175	Yes	Zheng D, 2004	mix
AA953_RS09075	ybdR	putative Zn-dependent NAD(P)-binding oxidoreductase	36.3401	6.69481	2.44045	0.0127088			mix
AA953_RS08585	ylbE	NO-induced DUF1116 protein	5.84531	2.65616	1.13794	0.0192039			mix
AA953_RS08395	fsr	putative fosmidomycin efflux system protein	34.7773	17.1982	1.01589	0.0015471			mix
AA953_RS08275	ybaA	DUF1428 family protein	55.329	6.03501	3.19661	0.0216165			mix
AA953_RS08265	ybaY	outer membrane lipoprotein	541.394	173.348	1.64301	0.0022822			mix
AA953_RS07945	aroM	AroM family protein	135.281	51.2716	1.39973	0.00570632	Yes	Shimada T, 2011	mix
AA953_RS07910	psiF	PsiF family protein	169.079	36.8194	2.19916	0.0159893			mix
AA953_RS07885	yaiZ	DUF2754 family putative inner membrane protein	377.452	83.9795	2.16819	0.000209406			mix
AA953_RS07880	yaiY	DUF2755 family inner membrane protein	95.4439	6.47639	3.88139	0.0118518			mix
AA953_RS07570	yahC	putative inner membrane protein	2.65746	0.738562	1.84726	0.0470031			mix
AA953_RS07520	ykgG	LutC family protein; putative electron transport chain YkgEFG component	49.8402	12.8216	1.95873	0.00346577			mix
AA953_RS07515	ykgF	ferridoxin-like LutB family protein; putative electron transport chain YkgEFG component	70.7351	12.1516	2.54129	0.00908014			mix
AA953_RS07510	ykgE	cysteine-rich LutA family protein; putative electron transport chain YkgEFG component	66.3713	9.56442	2.79481	7.89611e-06			mix
AA953_RS06630	yadI	putative PTS Enzyme IIA	64.1869	16.8225	1.93188	0.000135133			mix
AA953_RS06120	rihC	ribonucleoside hydrolase 3	165.846	45.0944	1.87883	0.000282229			mix
AA953_RS06070	nhaA	Na+/H+ antiporter NhaA	144.649	61.8838	1.22492	0.00527872			mix
AA953_RS05600	kptA	RNA 2'-phosphotransferase	18.7104	7.61514	1.2969	0.00194737			mix
AA953_RS05190	yjgR	DUF853 family protein with NTPase fold	65.5741	30.6294	1.09821	0.0238661			mix
AA953_RS05065	nrdD	anaerobic ribonucleoside-triphosphate reductase	43.8283	13.1759	1.73396	0.00138952	Yes	Shimada T, 2011	mix
AA953_RS05060	nrdG	anaerobic ribonucleotide reductase activating protein	12.3181	3.58121	1.78227	0.00136776	Yes	Shimada T, 2011	mix
AA953_RS04965	ytfK	phosphate-dependent stationary phase H2O2 resistance factor under anaerobic or microaerobic conditions	1418.68	298.665	2.24795	0.0367987			mix
AA953_RS04945	cpdB	2',3'-cyclic-nucleotide 2'-phosphodiesterase/3'-nucleotidase	107.246	53.6025	1.00055	0.000648631	Yes	Regulon DB	mix
AA953_RS04875	AA953_RS04875	hypothetical protein	21.8421	9.53424	1.19592	0.00357403			mix
AA953_RS04870	yjfY	YhcN family protein, periplasmic	16.4914	6.54254	1.33379	0.00586248			mix
AA953_RS04180	yjcH	DUF485 family inner membrane protein	1657.41	72.1403	4.52198	0.017063	Yes	Regulon DB	mix
AA953_RS04115	aphA	class B acid phosphatase	88.8326	34.4245	1.36765	0.0013927			mix
AA953_RS03505	katG	catalase-peroxidase HPI, heme b-containing	587.544	243.011	1.27367	0.00141856			mix
AA953_RS02935	rmuC	DNA recombination protein	42.1375	18.7092	1.17136	0.0055038			mix
AA953_RS02200	yidQ(ecfI)	conserved outer membrane protein	399.182	153.209	1.38155	0.00884232			mix
AA953_RS02115	AA953_RS02115	hypothetical protein	278.966	94.351	1.56398	0.000316224			mix
AA953_RS01965	ligB	DNA ligase B	7.17664	3.39672	1.07917	0.00373021			mix
AA953_RS01715	yibI	DUF3302 family inner membrane protein	16.6481	4.56259	1.86744	0.0250076			mix
AA953_RS01710	yibH	putative membrane fusion protein (MFP) component of efflux pump	14.4379	4.05028	1.83376	0.00190356			mix
AA953_RS01520	yiaA	YiaAB family inner membrane protein, tandem domains	3.36939	1.5306	1.13838	0.0141532			mix
AA953_RS01295	yhjG	putative inner membrane-anchored periplasmic AsmA family protein	44.7401	10.1407	2.14141	0.00984739			mix
AA953_RS01240	mdtE	anaerobic multidrug efflux transporter, ArcA-regulated	5.05386	1.41786	1.83367	0.043644	Yes	Regulon DB	mix
AA953_RS01210	mgtC(yhiD)	Mg(2+) transport ATPase, inner membrane protein	6.84605	1.56404	2.12999	0.0128704			mix
AA953_RS01015	yhhT	UPF0118 family putative transporter	16.8543	8.24592	1.03137	0.0272436			mix
AA953_RS00875	yhhA	DUF2756 family protein	143.277	31.9429	2.16524	0.0205512			mix
AA953_RS00055	smg	DUF494 family putative periplasmic protein	720.271	322.166	1.16073	0.0134348			mix

## Sheet: down-regulated
GeneID	Symbol	Description	Exp2	Exp9	log2(Exp2/Exp9)	p-value	Crp-cAMP control	Reference	Function category
AA953_RS01820	htrL(yibB)	involved in lipopolysaccharide biosynthesis	23.984	52.2689	-1.12388	0.00507386			biofilm
AA953_RS07435	ecpB	ECP production pilus chaperone	5.59354	19.4311	-1.79653	0.000845093			biofilm
AA953_RS07440	ecpA	ECP pilin	51.9416	177.636	-1.77396	0.000602711			biofilm
AA953_RS07560	pdeL(yahA)	c-di-GMP-specific phosphodiesterase	48.7939	147.311	-1.59409	0.00043337			biofilm
AA953_RS08965	fepE	regulator of length of O-antigen component of lipopolysaccharide chains	1.27977	7.53746	-2.55819	0.000676446			biofilm
AA953_RS09210	mrdA	penicillin-binding protein 2, transpeptidase involved in peptidoglycan synthesis	41.0177	82.8404	-1.01409	5.01491e-05			biofilm
AA953_RS10570	pdeI(yliE)	membrane-anchored cyclic-di-GMP phosphodiesterase	4.41669	20.1045	-2.18648	0.00136212			biofilm
AA953_RS10575	dgcI(yliF)	membrane-anchored diguanylate cyclase	5.40774	21.948	-2.02099	0.00146966			biofilm
AA953_RS15580	mipA	scaffolding protein for murein synthesizing machinery	603.406	1216.16	-1.01113	0.000212687			biofilm
AA953_RS17535	lpxT	lipid A 1-diphosphate synthase; undecaprenyl pyrophosphate:lipid A 1-phosphate phosphotransferase	33.5759	107.709	-1.68164	0.000685582			biofilm
AA953_RS21630	gspSB(yghG)	secretin (GspDbeta) OM localization lipoprotein pilotin	7.55705	43.9775	-2.54087	0.0075537	Yes	Shimada T, 2011	biofilm
AA953_RS21635	pppA	bifunctional prepilin leader peptidase/ methylase	16.4484	46.57	-1.50145	0.000859811			biofilm
AA953_RS01790	gpmM	phosphoglycero mutase III, cofactor-independent	142.866	392.479	-1.45795	8.19395e-05			carbon
AA953_RS02245	hadM(yidA)	alpha-D-glucose-1-phosphate phosphatase, promiscuous	67.5329	145.236	-1.10474	2.49362e-05			carbon
AA953_RS03380	cdh	CDP-diacylglycerol pyrophosphatase (cryptic)	21.4311	62.9337	-1.55413	0.000164379			carbon
AA953_RS03575	ppc	phosphoenolpyruvate carboxylase	294.896	693.822	-1.23436	3.43509e-05			carbon
AA953_RS14250	setD(ydeA)	arabinose efflux transporter, arabinose-inducible	7.4649	19.2351	-1.36555	0.0058739	Yes	Shimada T, 2011	carbon
AA953_RS14605	ynfM	putative arabinose efflux transporter	27.1889	68.0687	-1.32397	0.00476639	Yes	Zheng D, 2004	carbon
AA953_RS15565	gapA	glyceraldehyde-3-phosphate dehydrogenase A	4123.2	9437.15	-1.19459	2.15406e-05	Yes	Regulon DB	carbon
AA953_RS15965	edd	6-phosphogluconate dehydratase	8.88521	21.3914	-1.26755	0.0303612			carbon
AA953_RS17720	mqo	malate dehydrogenase, FAD/NAD(P)-binding domain	16.1432	141.517	-3.13198	0.000725175			carbon
AA953_RS18800	ptsI	PEP-protein phosphotransferase of PTS system (enzyme I)	982.249	1974.66	-1.00744	0.00355441	Yes	Regulon DB	carbon
AA953_RS20655	eno	enolase	1634.76	3452.42	-1.07853	0.00129986			carbon
AA953_RS10420	ybiX	Fe(II)-dependent oxygenase superfamily protein	93.3269	222.34	-1.2524	0.0151933			iron
AA953_RS10425	fiu	catecholate siderophore receptor	178.615	766.256	-2.10097	0.00460886	Yes	Regulon DB	iron
AA953_RS11555	efeO	inactive ferrous ion transporter EfeUOB	82.6564	175.864	-1.08926	0.000877456			iron
AA953_RS17435	cirA	colicin IA outer membrane receptor and translocator; ferric iron-catecholate transporter	1250.08	3390.86	-1.43964	0.000404954			iron
AA953_RS15180	hemR(ydiE)	hemin trafficking chaperone	100.494	269.821	-1.4249	0.00675014			iron
AA953_RS00440	argD	acetylornithine aminotransferase	231.119	562.667	-1.28365	0.000105016			nitrogen
AA953_RS00805	asd	aspartate-semialdehyde dehydrogenase, NAD(P)-binding	678.505	1378.6	-1.02277	0.000471148			nitrogen
AA953_RS01940	pyrE	orotate phosphoribosyltransferase	32.2193	112.554	-1.80462	0.000390115			nitrogen
AA953_RS02055	nepI	purine ribonucleoside efflux pump NepI	4.06135	20.9977	-2.3702	0.0220557	Yes	Shimada T, 2011	nitrogen
AA953_RS02420	glmU	bifunctional N-acetylglucosamine-1-phosphate uridyltransferase/glucosamine-1-phosphate acetyltransferase	227.921	521.407	-1.19388	0.000351141			nitrogen
AA953_RS02640	ilvC	ketol-acid reductoisomerase, NAD(P)-binding	788.019	2092.45	-1.40889	0.00140022			nitrogen
AA953_RS03115	glnL	PAS domain-containing sensor histidine kinase	43.5123	98.3723	-1.17683	0.000899754	Yes	Regulon DB	nitrogen
AA953_RS03120	glnA	glutamine synthetase	541.123	1197.98	-1.14658	0.00139194	Yes	Regulon DB	nitrogen
AA953_RS03570	eptC	LPS heptose I phosphoethanolamine transferase	67.8909	148.495	-1.12913	0.00032009			nitrogen
AA953_RS03590	argC	N-acetyl-gamma-glutamylphosphate reductase, NAD(P)-binding	150.922	401.08	-1.41008	0.00143086			nitrogen
AA953_RS03595	argB	acetylglutamate kinase	179.631	412.229	-1.19841	0.00216815			nitrogen
AA953_RS03600	argH	argininosuccinate lyase	215.052	496.554	-1.20726	0.0013904			nitrogen
AA953_RS04160	ghxP	guanine/hypoxanthine permease, high affinity; guanine/hypoxanthine:H+ symporter	111.994	230.889	-1.04377	0.000817093			nitrogen
AA953_RS04225	gltP	glutamate/aspartate:proton symporter	18.792	65.443	-1.80012	0.00439684			nitrogen
AA953_RS05585	iadA	isoaspartyl dipeptidase	70.1695	140.701	-1.00371	0.00484694			nitrogen
AA953_RS05900	serB	phosphoserine phosphatase	154.123	318.001	-1.04495	0.000141874			nitrogen
AA953_RS06125	dapB	dihydrodipicolinate reductase	188.566	583.909	-1.63067	0.00125961	Yes	Zheng D, 2004	nitrogen
AA953_RS06585	speD	S-adenosylmethionine decarboxylase	200.495	584.425	-1.54345	0.000155707			nitrogen
AA953_RS06590	speE	spermidine synthase (putrescine aminopropyltransferase)	278.781	668.509	-1.26182	5.29426e-05			nitrogen
AA953_RS06815	dapD	2,3,4,5-tetrahydropyridine-2,6-dicarboxylate N-succinyltransferase	1040.09	2642.43	-1.34515	0.000312258			nitrogen
AA953_RS07660	codB	cytosine permease	33.478	76.1733	-1.18607	0.00273579			nitrogen
AA953_RS07995	brnQ	branched-chain amino acid transport system 2 carrier protein; LIV-II transport system for Ile, Leu, and Val	30.1658	64.925	-1.10586	0.000909496			nitrogen
AA953_RS08250	glnK	nitrogen assimilation regulatory protein for GlnL, GlnE, and AmtB	1.91983	4.65518	-1.27786	0.0379601			nitrogen
AA953_RS08345	apt	adenine phosphoribosyltransferase	231.318	640.221	-1.46869	2.5533e-05			nitrogen
AA953_RS08385	gsk	inosine/guanosine kinase	38.932	94.1761	-1.27441	2.54688e-05			nitrogen
AA953_RS08600	purK	N5-carboxyaminoimidazole ribonucleotide synthase	231.256	496.658	-1.10276	8.33772e-05			nitrogen
AA953_RS08895	pheP	phenylalanine transporter	50.6731	106.3	-1.06886	4.42134e-05	Yes	Shimada T, 2011	nitrogen
AA953_RS09575	dtpD	dipeptide and tripeptide permease D	23.7126	56.8332	-1.26108	0.000943989			nitrogen
AA953_RS09820	aroG	3-deoxy-D-arabino-heptulosonate-7-phosphate synthase, phenylalanine repressible	357.609	1100.22	-1.62134	0.00035243			nitrogen
AA953_RS10710	artJ	arginine ABC transporter periplasmic binding protein	420.413	981.581	-1.2233	0.000827376			nitrogen
AA953_RS10960	serC	3-phosphoserine/phosphohydroxythreonine aminotransferase	1050.63	2101.3	-1.00002	0.00297807	Yes	Regulon DB	nitrogen
AA953_RS10965	aroA	5-enolpyruvylshikimate-3-phosphate synthetase	201.55	536.285	-1.41186	0.000529301	Yes	Regulon DB	nitrogen
AA953_RS11155	pyrD	dihydro-orotate oxidase, FMN-linked	52.0129	109.962	-1.08007	3.69898e-05			nitrogen
AA953_RS12105	potB	spermidine/putrescine ABC transporter permease	22.1392	50.9833	-1.20342	1.72166e-05			nitrogen
AA953_RS12675	purU	formyltetrahydrofolate hydrolase	159.393	324.602	-1.02608	0.0062247			nitrogen
AA953_RS12840	trpE	component I of anthranilate synthase	102.91	220.804	-1.10139	0.000133141			nitrogen
AA953_RS15175	aroH	3-deoxy-D-arabino-heptulosonate-7-phosphate synthase, tryptophan repressible	75.5533	152.576	-1.01396	0.000118807			nitrogen
AA953_RS16800	plaP	putrescine importer, low affinity	129.341	306.941	-1.24678	0.00068132			nitrogen
AA953_RS17440	lysP	lysine transporter	205.66	555.485	-1.43349	9.86246e-05			nitrogen
AA953_RS19220	uraA	uracil permease	29.8948	61.8615	-1.04915	0.00469335			nitrogen
AA953_RS19235	purN	phosphoribosylglycinamide formyltransferase	235.057	471.387	-1.0039	0.000910931	Yes	Shimada T, 2011	nitrogen
AA953_RS19630	nadB	quinolinate synthase, L-aspartate oxidase (B protein) subunit	40.1437	82.3772	-1.03707	0.00033699			nitrogen
AA953_RS19765	pheA	P-protein (chorismate mutase and prephenate dehydratase)	119.114	244.536	-1.0377	0.00377692			nitrogen
AA953_RS20745	sdaC	putative serine transporter	39.43	86.8878	-1.13986	0.0204863	Yes	Zheng D, 2004	nitrogen
AA953_RS20750	sdaB	L-serine dehydratase 2	16.319	36.9581	-1.17934	0.0229612	Yes	Zheng D, 2004	nitrogen
AA953_RS20855	argA	amino acid N-acetyltransferase and inactive acetylglutamate kinase	276.502	598.482	-1.11402	0.00102912			nitrogen
AA953_RS21340	serA	D-3-phosphoglycerate dehydrogenase	437.802	1392.72	-1.66955	0.00206204	Yes	Regulon DB	nitrogen
AA953_RS21640	prtJ(sslE)	exported metalloprotease J, periplasmic lipoprotein	11.1492	44.9238	-2.01054	3.86879e-06			nitrogen
AA953_RS22685	argG	argininosuccinate synthetase	300.894	832.42	-1.46805	0.000714962	Yes	Regulon DB	nitrogen
AA953_RS22885	gltB	glutamate synthase	346.503	939.004	-1.43827	0.000668061	Yes	Regulon DB	nitrogen
AA953_RS22890	gltD	glutamate synthase, 4Fe-4S protein, small subunit	405.796	1151.91	-1.5052	0.000154869	Yes	Regulon DB	nitrogen
AA953_RS22895	gltF	periplasmic protein	5.72531	40.6544	-2.82799	0.00439619	Yes	Regulon DB	nitrogen
ncRNA012	glmZ	GlmZ small regulatory RNA	2545.76	5554.4	-1.12553	0.00860528			nitrogen
ncRNA016	glnA3'	glnA3' small RNA	72.0575	154.005	-1.09575	0.000338267			nitrogen
ncRNA019	lysC5'	lysC5' small RNA lysine riboswitch	861.416	1742.05	-1.016	0.00143371			nitrogen
AA953_RS08760	quuD	DLP12 prophage; putative antitermination protein	1.01816	2.31195	-1.18315	0.0300844			phage
AA953_RS08785	borD	DLP12 prophage; putative lipoprotein	1678.8	4726.33	-1.49329	0.000551757			phage
AA953_RS10110	borD2	DLP12 prophage; putative lipoprotein	1125.83	4188.34	-1.89539	0.00269655			phage
AA953_RS18440	intS	CPS-53 (KpLE1) prophage; putative prophage CPS-53 integrase	17.1681	38.7165	-1.17321	0.000470458			phage
AA953_RS18450	gtrB	CPS-53 (KpLE1) prophage; bactoprenol glucosyl transferase	92.8899	204.149	-1.13603	0.000197806			phage
AA953_RS18455	gtrS	serotype-specific glucosyl transferase, CPS-53 (KpLE1) prophage	19.4922	44.836	-1.20176	0.000858479			phage
AA953_RS02080	uhpC	glucose-6-P transporter regulator; membrane sensor recognizing external glucose-6-phosphate (Glc6P) and, in concert with UhpB, inducing uhpT	18.7585	38.7169	-1.04542	0.00217724	No	This work	regulator
AA953_RS07200	crl	sigma factor-binding protein Crl	588.985	1211.03	-1.03993	0.0059763	No	This work	regulator
AA953_RS07445	matA(ecpR)	transcriptional regulator for the ecp operon	3.42338	14.0452	-2.03658	0.0101678	No	This work	regulator
AA953_RS12275	iraM	RpoS stabilzer during Mg starvation, anti-RssB factor	1.61088	5.14996	-1.67671	0.0473986	No	This work	regulator
AA953_RS14760	cnu	nucleoid-associated oriC-binding protein; H-NS and StpA stabilizing factor	15.5621	33.6106	-1.11088	0.00816705	No	This work	regulator
AA953_RS15825	mgrB	regulatory peptide for PhoPQ, feedback inhibition	95.6932	199.81	-1.06214	0.00679869	No	This work	regulator
AA953_RS20095	stpA	DNA binding protein, nucleoid-associated	463.579	1443.81	-1.63899	0.000989206	No	This work	regulator
AA953_RS20165	mprA(emrR)	transcriptional repressor of microcin B17 synthesis and multidrug efflux	221.578	464.84	-1.06892	0.000839498	No	This work	regulator
AA953_RS23135	fis	transcriptional activator for rRNA operons and global control of gene expression	654.343	1426.85	-1.12472	0.000181127	Yes	Regulon DB	regulator
AA953_RS01480	cspA	RNA chaperone and antiterminator, cold-inducible	146.866	364.463	-1.31127	0.0404367			stress
AA953_RS11405	gnsE(ymcE)	antitoxin of the toxin antitoxin system GnsA-GnsE	19.8723	45.527	-1.19596	0.00287617			stress
AA953_RS11410	gnsA	putative phosphatidylethanolamine synthesis regulator (toxin/antitoxin)	60.4066	159.431	-1.40016	0.00246944			stress
AA953_RS13830	ortT(ydcX)	toxin related to tetrahydrofolate-related metabolism	16.5307	46.5853	-1.49473	0.00433316	Yes	This work	stress
AA953_RS15265	ydiY	acid-inducible putative outer membrane protein	5.91133	12.8948	-1.12524	0.00735581			stress
AA953_RS17005	yegD	Hsp70 chaperone family protein	25.3029	83.2172	-1.71758	0.000330304			stress
AA953_RS20135	proV	glycine betaine/proline ABC transporter periplasmic binding protein	245.441	797.02	-1.69924	0.000140088			stress
AA953_RS20140	proW	glycine betaine/proline ABC transporter permease	265.464	730.274	-1.45992	9.73004e-06			stress
AA953_RS22250	higB	mRNA interferase toxin of the HigB-HigA toxin-antitoxin system	6.24249	12.5152	-1.00349	0.0431096			stress
AA953_RS23010	yhcN	cadmium and peroxide resistance protein, stress-induced	10.138	27.5226	-1.44084	0.023682	Yes	Shimada T, 2011	stress
AA953_RS02910	bioP(yigM)	biotin transporter	14.9476	30.4938	-1.0286	0.00331576			sulfur
AA953_RS02920	metE	5-methyltetrahydropteroyltriglutamate- homocysteine S-methyltransferase	3672.39	12509	-1.76817	0.0103307			sulfur
AA953_RS03375	sbp	sulfate transporter subunit	21.1395	49.1144	-1.21621	0.0048538			sulfur
AA953_RS03500	metF	5,10-methylenetetrahydrofolate reductase	255.181	696.443	-1.44848	0.000331041			sulfur
AA953_RS07755	frmB	S-formylglutathione hydrolase	27.0563	62.4984	-1.20785	0.000208827			sulfur
AA953_RS15300	tcyP(ydjN)	sodium/cystine (S-sulfocysteine) symporter	394.823	1068.6	-1.43644	0.000597001	Yes	Shimada T, 2011	sulfur
AA953_RS18825	cysM	cysteine synthase B	175.984	388.178	-1.14128	0.000696057			sulfur
AA953_RS20510	cysC	adenosine 5'-phosphosulfate kinase	151.502	354.467	-1.22632	5.58412e-05			sulfur
AA953_RS20515	cysN	sulfate adenylyltransferase	353.108	733.958	-1.05559	0.000520471			sulfur
AA953_RS20520	cysD	sulfate adenylyltransferase, subunit 2	336.128	863.145	-1.36059	0.00213949			sulfur
AA953_RS20575	cysI	sulfite reductase, beta subunit, NAD(P)-binding, heme-binding	320.019	684.624	-1.09715	0.000930434			sulfur
AA953_RS20580	cysJ	sulfite reductase subunit alpha	224.902	543.157	-1.27207	0.000788045			sulfur
AA953_RS01910	rpmG	50S ribosomal protein L33	2322.11	5527.73	-1.25125	0.00405559			translation
AA953_RS01915	rpmB	50S ribosomal protein L28	5390.88	11843.1	-1.13546	0.000468943			translation
AA953_RS02280	rpmH	50S ribosomal protein L34	2167.65	5532.63	-1.35184	0.00121203			translation
AA953_RS02285	rnpA	ribonuclease P protein component	357.754	877.414	-1.29429	0.000172547			translation
AA953_RS03130	bipA(typA)	ribosome assembly GTPase	457.217	991.897	-1.11731	0.000104435			translation
AA953_RS03715	rplK	50S ribosomal subunit protein L11	3568.15	7332.94	-1.03922	0.000264797			translation
AA953_RS03720	rplA	50S ribosomal subunit protein L1	3556.67	7298.07	-1.03699	0.000965201			translation
AA953_RS03730	rplL	50S ribosomal protein L7/L12	5657.94	12076.7	-1.09388	0.00201304			translation
AA953_RS04890	rpsR	30S ribosomal protein S18	3997.84	8121.52	-1.02253	3.52542e-05	Yes	Regulon DB	translation
AA953_RS04895	rplI	50S ribosomal protein L9	2466.18	4956.66	-1.00709	0.00133153	Yes	Regulon DB	translation
AA953_RS06085	rpsT	30S ribosomal protein S20	1921.43	6187.95	-1.68728	0.00028209			translation
AA953_RS07455	rpmJB(ykgO)	50S ribosomal protein L36	5491	18158.8	-1.72552	0.0374096			translation
AA953_RS07460	rpmEB(ykgM)	50S ribosomal protein L31 type B; alternative zinc-limitation L31 protein	7329.09	23466.4	-1.67889	0.0390961			translation
AA953_RS08015	queA	S-adenosylmethionine:tRNA ribosyltransferase-isomerase	35.006	94.7234	-1.43612	0.000174539			translation
AA953_RS08110	thiI	tRNA s(4)U8 sulfurtransferase	44.4198	102.028	-1.19969	0.00100752			translation
AA953_RS08180	tig	peptidyl-prolyl cis/trans isomerase (trigger factor)	1038.54	2223.93	-1.09856	0.00189389			translation
AA953_RS08405	trnE(ybaK)	Cys-tRNA(Pro)/Cys-tRNA(Cys) deacylase	68.512	139.001	-1.02067	0.00063254			translation
AA953_RS10435	rlmF	23S rRNA m(6)A1618 methyltransferase, SAM-dependent	33.4375	70.1711	-1.06941	0.00097852			translation
AA953_RS10845	infA	translation initiation factor IF-1	919.195	2419.7	-1.39639	0.000906993			translation
AA953_RS10950	ycaO	ribosomal protein S12 methylthiotransferase accessory factor	47.4505	142.718	-1.58867	7.49894e-05			translation
AA953_RS17350	dusC	tRNA-dihydrouridine synthase C	15.8506	34.1894	-1.10901	0.004618			translation
AA953_RS19405	suhB	ribosomal subunit 30S biogenesis factor; inositol monophosphatase / glycerol-2-phosphatase	133.702	282.645	-1.07997	0.000159844			translation
AA953_RS22160	rpsU	30S ribosomal protein S21	5089.03	10566.2	-1.054	0.00813814			translation
AA953_RS22260	rlmG	23S rRNA m(2)G1835 methyltransferase, SAM-dependent	16.4993	34.162	-1.04999	0.000144854			translation
AA953_RS22750	rpmA	50S ribosomal protein L27	3019.99	6372.26	-1.07726	0.000342321			translation
AA953_RS22755	rplU	50S ribosomal protein L21	4040.66	8155.77	-1.01323	0.000221951			translation
AA953_RS22970	rpsI	30S ribosomal subunit protein S9	3514.04	7069.86	-1.00855	0.000497629	Yes	Regulon DB	translation
AA953_RS22975	rplM	50S ribosomal subunit protein L13	3436.1	7205.59	-1.06835	0.000267417	Yes	Regulon DB	translation
ncRNA053	rttR	RttR small RNA modulating the stringent response	20.8981	58.7954	-1.49233	0.0091201			translation
AA953_RS00265	gspE	general secretory pathway component, cryptic	1.88469	5.43076	-1.52683	0.000249711			mix
AA953_RS01460	yiaD	multicopy suppressor of bamB; outer membrane lipoprotein	21.5651	58.7904	-1.44688	0.0012096			mix
AA953_RS01580	hydQ(ysaA)	electron transporter subunit of the formate hydrogenlyase complex (redundant)	7.35378	20.3021	-1.46507	0.0068023			mix
AA953_RS01800	yibQ	putative polysaccharide deacetylase	21.5727	47.2777	-1.13195	0.000603604			mix
AA953_RS01960	yicG	UPF0126 family inner membrane protein	1.43952	4.68816	-1.70344	0.0295539			mix
AA953_RS02040	nlpA	cytoplasmic membrane lipoprotein-28	132.827	295.196	-1.15213	0.00021385			mix
AA953_RS02265	recF	DNA recombination protein RecF	26.9816	63.2711	-1.22957	0.000208944			mix
AA953_RS02290	yidD	membrane protein insertion efficiency factor, UPF0161 family inner membrane protein	245.668	605.381	-1.30114	0.000906726			mix
AA953_RS03430	zapB	FtsZ stabilizer, septal ring assembly factor, cell division stimulator	543.302	1101.6	-1.01978	0.000528738			mix
AA953_RS03580	AA953_RS03580	hypothetical protein	77.868	198.067	-1.34689	0.000888311			mix
AA953_RS04190	nrfA	cytochrome c nitrite reductase	3.68169	7.38375	-1.00399	0.00883879			mix
AA953_RS05475	AA953_RS05475	tyrosine recombinase/inversion of on/off regulator of fimA	26.3123	77.7461	-1.56303	0.00375551			mix
AA953_RS05665	mcrC	5-methylcytosine-specific restriction enzyme McrBC, subunit McrC	1.8927	6.28175	-1.73072	0.0010775			mix
AA953_RS05670	mcrB	5-methylcytosine-specific restriction enzyme McrBC, subunit McrB	9.18272	26.9253	-1.55197	2.42463e-05			mix
AA953_RS05680	hsdS	specificity determinant for hsdM and hsdR	8.55197	17.3102	-1.01729	0.00366926			mix
AA953_RS06005	AA953_RS06005	hypothetical protein	17.1848	39.2957	-1.19324	0.0121314			mix
AA953_RS09525	ybfA	DUF2517 family protein	33.0539	120.375	-1.86464	0.00219386			mix
AA953_RS09600	nei	endonuclease VIII and 5-formyluracil/5-hydroxymethyluracil DNA glycosylase	21.7609	61.0307	-1.4878	0.00346209			mix
AA953_RS10385	rhlE	ATP-dependent RNA helicase	10.6566	45.8975	-2.10667	0.000288062			mix
AA953_RS12025	ndh	respiratory NADH dehydrogenase 2/cupric reductase	51.0728	108.615	-1.0886	0.00118967			mix
AA953_RS12980	rnb	ribonuclease II	223.484	513.176	-1.19928	0.00197853			mix
AA953_RS14625	mdtI	multidrug efflux system transporter	5.58138	15.1152	-1.4373	0.0219183			mix
AA953_RS14630	mdtJ	multidrug efflux system transporter	3.91016	18.7186	-2.25917	0.0128069			mix
AA953_RS14640	pntB	NAD(P) transhydrogenase subunit beta	801.975	1813.2	-1.17691	0.000225621			mix
AA953_RS14645	pntA	NAD(P) transhydrogenase subunit alpha	1065.56	2485.01	-1.22164	0.00111547			mix
AA953_RS14925	ydhP	putative MFS transporter, inner membrane protein	9.03626	20.6711	-1.19381	0.00577489	Yes	Shimada T, 2011	mix
AA953_RS15230	AA953_RS15230	hypothetical protein	401.175	877.537	-1.12923	0.000542202			mix
AA953_RS15790	AA953_RS15790	hypothetical protein	11.7293	29.9589	-1.35287	0.0194541			mix
AA953_RS15820	yebO	putative inner membrane protein	75.3744	164.152	-1.12288	0.000997897			mix
AA953_RS15900	yebY	DUF2511 family protein	94.6393	260.89	-1.46293	0.000202699			mix
AA953_RS15905	cupZ(yebZ)	copper transport protein	34.003	131.69	-1.95342	1.24493e-05			mix
AA953_RS15910	cupA(yobA)	periplasmic component of a copper transport system	55.8131	196.063	-1.81264	0.00467305			mix
AA953_RS16030	ruvC	crossover junction endodeoxyribonuclease RuvC	150.445	343.814	-1.19239	0.00215936			mix
AA953_RS16230	yecJ	DUF2766 family protein	78.3157	159.114	-1.02269	0.00111303			mix
AA953_RS16300	yecF	DUF2594 family protein	87.9906	197.923	-1.16952	0.00231683			mix
AA953_RS16585	yodB	cytochrome b561 homolog	24.0802	75.6496	-1.65148	0.0212515			mix
AA953_RS16630	yeeN	UPF0082 family protein	91.7097	241.236	-1.3953	0.00371625			mix
AA953_RS16765	yeeX	UPF0265 family protein	795.804	1632.03	-1.03619	0.00233257	Yes	Zheng D, 2004	mix
AA953_RS16802	yoeI	small protein	341.379	808.762	-1.24434	0.00207759			mix
AA953_RS18325	yfcL	uncharacterized protein	176.838	388.845	-1.13676	0.000163734			mix
AA953_RS19285	xseA	exodeoxyribonuclease VII large subunit	49.1444	102.408	-1.05923	0.0374564	Yes	Regulon DB	mix
AA953_RS21495	endA	DNA-specific endonuclease I	3.73064	7.95152	-1.09181	0.0382257			mix
AA953_RS21620	gspLn(yghE)	type II secretion system protein GspL	1.38338	4.11032	-1.57105	0.00321597			mix
AA953_RS21625	gspLc(yghF)	general secretory pathway component, cryptic	2.30332	13.838	-2.58685	0.00398763			mix
AA953_RS21895	ygiQ ygiR	radical SAM superfamily protein	30.0548	65.764	-1.1297	1.34643e-05			mix
AA953_RS22635	deaD	ATP-dependent RNA helicase	84.0626	169.894	-1.0151	0.00118173	Yes	Shimada T, 2011	mix
AA953_RS22637	yrbN	small protein	130.885	274.456	-1.06828	0.00472757	Yes	This work	mix
AA953_RS22700	secG	protein-export membrane protein SecG	1353.36	2927.82	-1.11328	0.000542338			mix
AA953_RS23165	yhdV	putative outer membrane protein	15.5531	37.4978	-1.2696	0.0368976			mix
ncRNA028	nc9	nc9 small RNA	339.068	1058.96	-1.643	9.78082e-05			mix
ncRNA036	ffs	4.5S RNA component of the signal recognition particle (SRP)	12.3171	38.1524	-1.63111	0.0344132			mix
ncRNA037	nc2	nc2 small RNA	462.281	1012.5	-1.13107	0.00114874			mix
ncRNA090	C0614	C0614 small RNA	6.21523	16.3545	-1.3958	0.00277381			mix
