# Supplementary material for: Deciphering global gene expression and regulation strategy in Escherichia coli during carbon limitation
Source: Microb Biotechnol. 2018 Dec 11;12(2):360–76. doi: 10.1111/1751-7915.13343 (PMC6390033; doi:10.1111/1751-7915.13343)
Supplement: Supplementary file 4 — Data S2. Relative expression of DEGs and their expression patterns following growth rates during carbon limitation. [file MBT2-12-360-s004.xlsx]

## Sheet: ABBREVIATIONS
ABBREVIATIONS
Exp2	Expression at a growth rate of 0.2/h
Exp4	Expression at a growth rate of 0.4/h
Exp6	Expression at a growth rate of 0.6/h
Exp9	Expression at a growth rate of 0.9/h

## Sheet: relative gene expression
GeneID	Symbol	Description	log2 (Rel. Exp2)	log2 (Rel. Exp4)	log2 (Rel. Exp6)	log2 (Rel. Exp9)	Profile
ncRNA123	arcZ(ryhA)	ArcZ small regulatory RNA	0	-0.75	-0.31	-1.43	3
ncRNA099	ssrA	tmRNA	0	-0.58	-0.74	-1.03	3
ncRNA094	glmY	GlmY small regulatory RNA	0	-0.69	-1.19	-2.18	0
ncRNA090	C0614	C0614 small RNA	0	-0.33	0.16	1.4	13
ncRNA088	zipA5'	zipA5' small RNA	0	-0.58	-0.97	-2.07	0
ncRNA087	tpke70	Tpke70 small RNA	0	-0.78	-0.58	-1.38	3
ncRNA082	sibB(ryeD)	SibB small RNA	0	-1.02	-0.88	-1.56	3
ncRNA080	sibA(ryeC)	SibA small RNA	0	-0.96	-0.6	-1.57	3
ncRNA073	micL	MicL-S small regulatory RNA	0	-0.75	-1.04	-1.16	1
ncRNA070	ryeA	RyeA small RNA	0	-0.58	-0.56	-1.58	3
ncRNA069	sroD	SroD small RNA	0	-0.29	-1	-1.98	9
ncRNA065	dicF	Qin prophage; DicF antisense RNA	0	-0.49	-1.03	-1.23	1
ncRNA058	C0343	C0343 small RNA	0	-0.41	-1.1	-2.38	9
ncRNA056	mcaS(isrA)	McaS small regulatory RNA	0	-0.22	-0.47	-1.6	12
ncRNA053	rttR	RttR small RNA	0	-0.28	0.77	1.49	16
ncRNA048	C0299	C0299 small RNA	0	-1.38	-2.12	-3.71	0
ncRNA042	sroC	SroC small regulatory RNA	0	-0.04	-0.45	-1.76	12
ncRNA037	nc2	nc2 small RNA	0	0.21	0.46	1.13	16
ncRNA036	ffs	4.5S RNA component of the signal recognition particle (SRP)	0	-0.67	0.47	1.63	8
ncRNA028	nc9	nc9 small RNA	0	0.51	1.17	1.64	25
ncRNA021	mgtA5'	mgtA5' small RNA	0	-0.25	-1.22	-1.22	10
ncRNA019	lysC5'	lysC5' small RNA	0	0.41	0.66	1.02	25
ncRNA016	glnA3'	glnA3' small RNA	0	0.17	0.52	1.1	16
ncRNA012	glmZ	GlmZ small regulatory RNA	0	-0.04	0.4	1.13	16
ncRNA007	nc8	nc8 small RNA	0	-0.52	-0.98	-1.06	1
ncRNA001	crpT	crpT small RNA	0	-0.69	-0.91	-1.32	3
AA953_RS23605	psiB	recombinase	0	-0.21	-0.45	-1.03	9
AA953_RS23495	yebB(F)	hypothetical protein	0	0.15	-0.4	-1.93	12
AA953_RS23490	yebA	hypothetical protein	0	0.13	-0.36	-2.01	12
AA953_RS23470	repA1	RepA1	0	-0.1	-0.4	-1.05	9
AA953_RS23450	srnB	modulator of post-segregation killing protein SrnB	0	-0.27	-0.62	-1.27	0
AA953_RS23405	traD	type IV conjugative transfer system couplingprotein TraD	0	-0.22	-0.59	-1.26	9
AA953_RS23390	traG	hypothetical protein	0	-0.24	-0.54	-1.15	9
AA953_RS23385	traH	conjugal transfer pilus assembly protein TraH	0	-0.42	-0.76	-1.48	0
AA953_RS23380	trbF	hypothetical protein	0	-0.32	-0.75	-1.67	9
AA953_RS23375	trbJ	protein trbJ	0	-0.31	-0.53	-1.77	12
AA953_RS23370	trbB	type-F conjugative transfer system pilin assembly thiol-disulfide isomerase trbB	0	-0.48	-0.99	-1.66	0
AA953_RS23365	traQ	TraQ protein	0	-0.31	-0.82	-1.48	0
AA953_RS23355	trbA	conjugal transfer protein TrbA	0	-0.51	-0.56	-1.48	3
AA953_RS23325	traW	IncF plasmid conjugative transfer pilus assembly protein TraW	0	-0.24	-0.5	-1.09	0
AA953_RS23320	trbI	conjugal transfer protein TrbI	0	-0.46	-0.46	-1.04	3
AA953_RS23305	traV	hypothetical protein	0	-0.53	-0.58	-1.59	3
AA953_RS23300	trbG	TrbG protein	0	-0.29	-0.25	-1.23	12
AA953_RS23290	traP	conjugal transfer protein TraP	0	-0.19	0.01	-1	12
AA953_RS23270	traL	F pilin assembly	0	-0.33	0.62	-1.08	6
AA953_RS23245	yubQ	putative X polypeptide (P19 protein)	0	-0.49	-0.72	-1.16	0
AA953_RS23240	ygeB	hypothetical protein	0	-0.15	-0.35	-1.29	12
AA953_RS23185	yhdY	putative amino acid ABC transporter permease	0	-0.59	-1.55	-1.77	1
AA953_RS23175	yhdW	glutamate/aspartate periplasmic binding protein	0	-1.04	-2.49	-3.99	0
AA953_RS23165	yhdV	putative outer membrane protein	0	-0.92	-0.25	1.27	8
AA953_RS23135	fis	Fis family transcriptional regulator	0	0.16	0.64	1.12	16
AA953_RS23085	acuI	putative acryloyl-CoA reductase	0	-0.32	-0.68	-1.23	0
AA953_RS23010	yhcN	cadmium and peroxide resistance protein, stress-induced	0	-0.61	0.27	1.44	8
AA953_RS22975	rplM	50S ribosomal subunit protein L13	0	0.27	0.68	1.07	25
AA953_RS22970	rpsI	30S ribosomal subunit protein S9	0	0.25	0.6	1.01	25
AA953_RS22945	nanA	N-acetylneuraminate lyase	0	-0.19	-0.54	-1.5	9
AA953_RS22940	nanT	sialic acid transporter	0	-0.32	-0.99	-2.85	9
AA953_RS22935	nanE	putative N-acetylmannosamine-6-P epimerase	0	-0.14	-0.79	-1.64	9
AA953_RS22930	nanK	N-acetylmannosamine kinase	0	-0.4	-0.86	-1.65	0
AA953_RS22925	yhcH	DUF386 family protein, cupin superfamily	0	-0.53	-0.71	-1.37	3
AA953_RS22895	gltF	periplasmic protein	0	0.6	1.29	2.83	16
AA953_RS22890	gltD	glutamate synthase, 4Fe-4S protein, small subunit	0	0.37	0.71	1.51	25
AA953_RS22885	gltB	glutamate synthase	0	0.4	0.72	1.44	25
AA953_RS22755	rplU	50S ribosomal protein L21	0	0.21	0.61	1.01	25
AA953_RS22750	rpmA	50S ribosomal protein L27	0	0.18	0.68	1.08	25
AA953_RS22700	secG	protein-export membrane protein SecG	0	0.01	0.56	1.11	16
AA953_RS22685	argG	argininosuccinate synthetase	0	0.51	0.98	1.47	25
AA953_RS22637	yrbN	small protein	0	0.16	0.43	1.07	16
AA953_RS22635	deaD	ATP-dependent RNA helicase	0	0.06	0.34	1.02	16
AA953_RS22585	yhbO	stress-resistance protein	0	-1.19	-2	-2.48	1
AA953_RS22520	agaD	N-acetylgalactosamine-specific enzyme IID component of PTS	0	-1.17	-1.48	-1.34	4
AA953_RS22495	agaA	N-acetylglucosamine-6-phosphate deacetylase	0	-0.33	-0.83	-1.54	0
AA953_RS22490	agaW	N-acetylgalactosamine-specific enzyme IIC component of PTS	0	-0.39	-0.94	-1.94	9
AA953_RS22485	agaV	N-acetylgalactosamine-specific enzyme IIB component of PTS	0	-0.22	-0.79	-2.12	9
AA953_RS22480	kbaZ	tagatose 6-phosphate aldolase 1, kbaZ subunit	0	-0.13	-0.47	-1.91	12
AA953_RS22460	garD	D-galactarate dehydratase	0	-0.6	-1.34	-2.41	0
AA953_RS22455	garP	putative (D)-galactarate transporter	0	-0.6	-0.75	-2.5	12
AA953_RS22450	garL	alpha-dehydro-beta-deoxy-D-glucarate aldolase	0	-0.25	-0.54	-1.91	12
AA953_RS22445	garR	2-hydroxy-3-oxopropionate reductase	0	-0.35	-0.86	-1.32	0
AA953_RS22420	tdcA	tdc operon transcriptional activator	0	-0.61	-1.53	-3.28	9
AA953_RS22415	tdcB	L-threonine dehydratase, catabolic	0	-0.55	-1.61	-2.85	0
AA953_RS22410	tdcC	L-threonine/L-serine transporter	0	-0.52	-0.94	-1.29	0
AA953_RS22405	tdcD	propionate kinase/acetate kinase C, anaerobic	0	-0.22	-0.9	-1.44	9
AA953_RS22350	yqjG	putative S-transferase	0	-0.6	-1.14	-1.53	0
AA953_RS22340	yqjK	uncharacterized protein	0	-0.48	-1.02	-1.28	0
AA953_RS22335	yqjE	DUF1469 family inner membrane protein	0	-0.49	-0.95	-1.25	0
AA953_RS22330	yqjD	membrane-anchored ribosome-binding protein	0	-0.56	-0.95	-1.24	0
AA953_RS22305	exuT	hexuronate transporter	0	-0.02	-0.81	-2.85	9
AA953_RS22300	uxaC	uronate isomerase	0	0.31	-0.08	-1.31	12
AA953_RS22295	uxaA	altronate hydrolase	0	0.22	-0.04	-1.11	12
AA953_RS22275	ygjR	putative NAD(P)-dependent dehydrogenase	0	-0.39	-0.97	-1.75	0
AA953_RS22260	rlmG	23S rRNA m(2)G1835 methyltransferase, SAM-dependent	0	0.23	0.63	1.05	25
AA953_RS22250	higB	mRNA interferase toxin of the HigB-HigA toxin-antitoxin system	0	0.24	0.83	1	25
AA953_RS22240	fadH	2,4-dienoyl-CoA reductase, NADH and FMN-linked	0	-0.38	-1.36	-3.03	9
AA953_RS22225	ygjI	putative transporter	0	-0.56	-1.66	-3	9
AA953_RS22200	patA	putrescine:2-oxoglutaric acid aminotransferase, PLP-dependent	0	-0.62	-1.34	-2.41	0
AA953_RS22160	rpsU	30S ribosomal protein S21	0	0.06	0.52	1.05	16
AA953_RS21915	ygiS	putative ABC transporter permease	0	0.12	-0.18	-1.11	12
AA953_RS21895	ygiQ	Radical SAM superfamily protein	0	0.44	0.7	1.13	25
AA953_RS21880	dkgA	2,5-diketo-D-gluconic acid reductase A	0	-0.61	-1.28	-1.88	0
AA953_RS21835	yghA	putative oxidoreductase	0	-0.94	-1.96	-2.97	0
AA953_RS21825	gpr	L-glyceraldehyde 3-phosphate reductase	0	-0.12	-0.86	-2.65	9
AA953_RS21765	yghU	putative S-transferase	0	-0.27	-0.77	-1.26	0
AA953_RS21715	lptG2	lipopolysaccharide export ABC permease	0	-1.05	-1.61	-1.99	1
AA953_RS21680	glcC	glycolate-inducible glc operon transcriptional repressor; autorepressor	0	-0.03	-0.81	-1.87	9
AA953_RS21675	glcD	glycolate oxidase subunit, FAD-linked	0	0.41	-0.55	-3.49	12
AA953_RS21665	glcF	glycolate oxidase	0	0.3	-0.65	-2.69	9
AA953_RS21660	glcG	DUF336 family protein	0	0.51	-0.09	-2.35	12
AA953_RS21655	glcB	malate synthase G	0	0.48	-0.34	-2.43	12
AA953_RS21650	glcA	glycolate transporter	0	-0.3	-1.46	-3.12	9
AA953_RS21640	sslE	putative secreted and surface-associated lipoprotein mucinase	0	0.29	1.29	2.01	16
AA953_RS21635	pppA	bifunctional prepilin leader peptidase/ methylase	0	0.41	1.11	1.5	25
AA953_RS21630	yghG	secretin (GspDbeta) OM localization lipoprotein pilotin	0	0.74	1.66	2.54	25
AA953_RS21625	yghF	general secretory pathway component, cryptic	0	0.25	1.75	2.59	16
AA953_RS21620	yghE	type II secretion system protein GspL	0	-0.17	0.54	1.57	16
AA953_RS21595	nupG	nucleoside transporter	0	-0.45	-1.58	-2.66	9
AA953_RS21495	endA	DNA-specific endonuclease I	0	-0.18	0.32	1.09	16
AA953_RS21450	loiP	Phe-Phe periplasmic metalloprotease, OM lipoprotein; low salt-inducible; Era-binding heat shock protein	0	-0.38	-0.78	-1.13	0
AA953_RS21340	serA	D-3-phosphoglycerate dehydrogenase	0	0.29	0.81	1.67	16
AA953_RS21275	yqfA	hemolysin III family HylIII inner membrane protein	0	-0.61	-0.9	-1.15	0
AA953_RS21225	idi	isopentenyl diphosphate isomerase	0	-0.46	-0.77	-1.36	0
AA953_RS21215	uacT	uric acid permease	0	-0.65	-2.59	-3.79	0
AA953_RS21205	ygfT	putative oxidoreductase, Fe-S subunit/nucleotide-binding subunit	0	-0.3	-0.56	-1.22	0
AA953_RS21200	ygfS	putative 4Fe-4S ferredoxin-type oxidoreductase subunit	0	-0.92	-0.92	-1.5	3
AA953_RS21195	ghxQ	guanine/hypoxanthine permease, high affinity; guanine/hypoxanthine:H+ symporter	0	-0.42	-0.64	-1.15	0
AA953_RS21160	mocA	CTP:molybdopterin cytidylyltransferase	0	-0.86	-1.72	-3.13	0
AA953_RS21155	yqeC	putative selenium-dependent hydroxylase accessory protein	0	-0.71	-1.9	-3.25	0
AA953_RS21150	yqeB	XdhC-CoxI family protein with NAD(P)-binding Rossman fold	0	-0.64	-1.68	-2.92	0
AA953_RS21135	ygeY	putative peptidase	0	-0.31	-0.72	-1.07	0
AA953_RS21130	ygeX	2,3-diaminopropionate ammonia lyase, PLP-dependent	0	-0.08	-0.82	-1.38	9
AA953_RS21125	ygeW	putative carbamoyltransferase	0	-0.82	-1.55	-2.09	0
AA953_RS21120	ygeV	putative sigma-54-interacting transcriptional activator	0	-0.55	-1.49	-3.36	9
AA953_RS21115	xdhC	xanthine dehydrogenase, Fe-S binding subunit	0	-0.33	-1.11	-1.96	9
AA953_RS21110	xdhB	xanthine dehydrogenase, FAD-binding subunit	0	-0.12	-0.61	-1.71	9
AA953_RS21105	xdhA	xanthine dehydrogenase, molybdenum binding subunit	0	-0.29	-0.85	-1.95	9
AA953_RS20995	yqeF	short chain acyltransferase	0	-0.15	-0.61	-1.91	9
AA953_RS20940	ygdR	DUF903 family verified lipoprotein	0	-0.53	-0.56	-1.2	3
AA953_RS20855	argA	amino acid N-acetyltransferase and inactive acetylglutamate kinase	0	0.28	0.66	1.11	25
AA953_RS20810	ygdI	DUF903 family verified lipoprotein	0	-1.4	-2.01	-2.45	1
AA953_RS20790	fucR	l-fucose operon activator	0	-0.11	-0.6	-1.68	9
AA953_RS20780	fucK	L-fuculokinase	0	-0.25	-0.89	-1.95	9
AA953_RS20775	fucI	L-fucose isomerase	0	-0.34	-0.94	-2.19	9
AA953_RS20770	fucP	L-fucose transporter	0	-0.54	-1.69	-3.47	9
AA953_RS20765	fucA	L-fuculose-1-phosphate aldolase	0	-0.4	-1.26	-2.62	9
AA953_RS20760	fucO	L-1,2-propanediol oxidoreductase	0	-0.37	-1.2	-2.8	9
AA953_RS20750	sdaB	L-serine dehydratase 2	0	0.12	0.87	1.18	15
AA953_RS20745	sdaC	putative serine transporter	0	0.28	0.93	1.14	25
AA953_RS20705	gudP	putative D-glucarate transporter	0	-0.62	-1.27	-1.77	0
AA953_RS20655	eno	enolase	0	-0.15	0.34	1.08	16
AA953_RS20635	ygcE	putative kinase	0	-0.07	-0.81	-1.48	9
AA953_RS20625	ygcW	putative SDR family oxidoreductase	0	0.09	-0.38	-1.94	12
AA953_RS20580	cysJ	sulfite reductase subunit alpha	0	0.5	0.78	1.27	25
AA953_RS20575	cysI	sulfite reductase, beta subunit, NAD(P)-binding, heme-binding	0	0.53	0.74	1.1	25
AA953_RS20520	cysD	sulfate adenylyltransferase, subunit 2	0	0.51	0.85	1.36	25
AA953_RS20515	cysN	sulfate adenylyltransferase	0	0.52	0.66	1.06	22
AA953_RS20510	cysC	adenosine 5'-phosphosulfate kinase	0	0.51	0.8	1.23	25
AA953_RS20470	nlpD	murein hydrolase activator NlpD	0	-0.32	-0.77	-1.21	0
AA953_RS20460	rpoS_C	RNA polymerase, sigma S (sigma 38) factor	0	-0.31	-0.8	-1.15	0
AA953_RS20450	ygbM	putative hydroxypyruvate isomerase	0	-0.62	-1.12	-1.24	1
AA953_RS20445	ygbL	putative class II aldolase	0	-0.74	-1.45	-1.43	1
AA953_RS20440	ygbK	FliA-regulated DUF1537 family protein	0	-0.97	-1.57	-2.28	0
AA953_RS20435	ygbJ	putative dehydrogenase	0	-1.17	-2.37	-2.41	1
AA953_RS20410	fhlA	formate hydrogenlyase transcriptional activator	0	-0.33	-0.74	-1.24	0
AA953_RS20400	hypD	hydrogenase maturation protein	0	-0.4	-1	-1.06	1
AA953_RS20390	hypB	GTP hydrolase involved in nickel liganding into hydrogenases	0	0.02	-0.74	-1.02	10
AA953_RS20385	hypA	protein HypA	0	-0.31	-1.03	-1.02	1
AA953_RS20330	ascB	cryptic 6-phospho-beta-glucosidase	0	-0.55	-0.72	-1.03	0
AA953_RS20265	srlE	glucitol/sorbitol-specific phosphotransferase enzyme IIB component	0	0.24	0.11	-1.48	12
AA953_RS20260	srlA	glucitol/sorbitol permease IIC component	0	0.35	0.16	-1.13	12
AA953_RS20165	mprA	transcriptional repressor of microcin B17 synthesis and multidrug efflux	0	0.29	0.71	1.07	25
AA953_RS20140	proW	glycine betaine/proline ABC transporter permease	0	0.26	0.8	1.46	16
AA953_RS20135	proV	glycine betaine/proline ABC transporter periplasmic binding protein	0	0.28	0.99	1.7	16
AA953_RS20110	ygaM	putative membrane-anchored DUF883 family ribosome-binding protein	0	-0.93	-1.69	-2.64	0
AA953_RS20095	stpA	DNA binding protein, nucleoid-associated	0	0.39	0.96	1.64	25
AA953_RS20075	ygaU	uncharacterized protein	0	-0.86	-1.68	-2.36	0
AA953_RS20070	csiR	transcriptional repressor of csiD	0	0.14	-0.39	-1.19	9
AA953_RS20065	gabP	gamma-aminobutyrate transporter	0	0.47	-0.35	-2.34	12
AA953_RS20060	gabT	4-aminobutyrate aminotransferase, PLP-dependent	0	0.51	-0.11	-1.77	12
AA953_RS20055	gabD	NAD-dependent succinate-semialdehyde dehydrogenase	0	0.45	-0.21	-1.78	12
AA953_RS20050	lhgO	L-2-hydroxyglutarate oxidase	0	0.58	-0.05	-2.07	12
AA953_RS20045	csiD	carbon starvation protein	0	0.49	-0.23	-2.31	12
AA953_RS20000	ypjA	adhesin-like autotransporter	0	-0.57	-0.99	-1.15	1
AA953_RS19890	yfjI	CP4-57 prophage; uncharacterized protein	0	-0.21	-0.64	-1.21	9
AA953_RS19780	yfiL	lipoprotein	0	-0.6	-0.92	-1.27	0
AA953_RS19765	pheA	P-protein	0	0.12	0.64	1.04	16
AA953_RS19760	raiA	cold shock protein associated with 30S ribosomal subunit	0	-0.44	-0.73	-1.05	0
AA953_RS19690	pka	protein lysine acetyltransferase	0	-0.47	-1.38	-2.82	9
AA953_RS19630	nadB	quinolinate synthase, L-aspartate oxidase (B protein) subunit	0	0.3	0.65	1.04	25
AA953_RS19615	rseA	anti-sigma factor	0	-0.37	-0.59	-1.14	0
AA953_RS19480	yphF	putative sugar ABC transporter periplasmic binding protein	0	-0.4	-1.27	-2.27	9
AA953_RS19475	yphE	putative sugar ABC transporter ATPase	0	-0.67	-1.41	-1.9	0
AA953_RS19460	yphB	mutarotase superfamily protein, YphB family	0	-0.58	-1.05	-1.08	1
AA953_RS19455	yphA	DoxX family inner membrane protein	0	-0.79	-1.48	-2.12	0
AA953_RS19425	hcaR	hca operon transcriptional regulator	0	-0.39	-1.06	-2.59	9
AA953_RS19422	iroK	3-hydroxypropionic acid resistance peptide	0	-0.41	-0.93	-2.41	9
AA953_RS19405	suhB	inositol monophosphatase	0	0.22	0.73	1.08	25
AA953_RS19345	sseA	3-mercaptopyruvate sulfurtransferase	0	-0.43	-0.84	-1.45	0
AA953_RS19285	xseA	exodeoxyribonuclease VII large subunit	0	0.07	0.36	1.06	16
AA953_RS19235	purN	phosphoribosylglycinamide formyltransferase	0	0.29	0.64	1	25
AA953_RS19220	uraA	uracil permease	0	0.44	0.77	1.05	25
AA953_RS19050	ypfG	DUF1176 family protein	0	-0.73	-1.37	-1.99	0
AA953_RS19045	tktB	transketolase 2, thiamine triphosphate-binding	0	-0.69	-1.37	-2.1	0
AA953_RS19040	talA	transaldolase A	0	-0.56	-1.14	-1.72	0
AA953_RS19035	maeB	malic enzyme: putative oxidoreductase/phosphotransacetylase	0	0.24	-0.35	-1.26	9
AA953_RS19030	eutS	putative ethanol utilization carboxysome structural protein	0	-0.41	-1.59	-2.67	9
AA953_RS19025	eutP	putative P-loop NTPase ethanolamine utilization protein	0	-0.28	-0.95	-2.59	9
AA953_RS19020	eutQ	RmlC-like cupin domain protein	0	-0.73	-1.33	-2.22	0
AA953_RS19015	eutT	cobalamin adenosyltransferase involved in ethanolamine utilization	0	-0.8	-1.45	-2.58	0
AA953_RS19010	eutD	phosphate acetyltransferase	0	-0.47	-1.22	-2.71	9
AA953_RS19005	eutM	ethanolamine utilization protein, putative carboxysome structural protein	0	-0.6	-0.91	-1.7	0
AA953_RS18980	eutH	ethanolamine transporter	0	-0.67	-0.41	-1.22	3
AA953_RS18975	eutA	ethanolamine utilization protein EutA	0	-0.27	-0.93	-1.14	0
AA953_RS18955	yffP	CPZ-55 prophage; uncharacterized protein	0	-0.59	-1.06	-1.29	1
AA953_RS18950	yffO	CPZ-55 prophage; uncharacterized protein	0	-0.36	-0.78	-1.05	0
AA953_RS18905	eutR	eut operon transcriptional activator, AraC family	0	-0.28	-0.53	-1.02	0
AA953_RS18870	yfeW	penicillin binding protein PBP4B; weak DD-carboxypeptidase activity	0	-0.14	-0.7	-1.42	9
AA953_RS18865	murP	PTS N-acetylmuramic acid EIIBC component	0	0.05	-0.63	-1.47	9
AA953_RS18860	murQ	N-acetylmuramic acid 6-phosphate (MurNAc-6-P) etherase	0	-0.01	-0.52	-1.38	9
AA953_RS18850	ucpA	furfural resistance protein, putative short-chain oxidoreductase	0	-0.1	-0.49	-1.45	9
AA953_RS18825	cysM	cysteine synthase B	0	0.5	0.79	1.14	25
AA953_RS18800	ptsI	PEP-protein phosphotransferase of PTS system (enzyme I)	0	0.37	0.88	1.01	24
AA953_RS18750	xapA	purine nucleoside phosphorylase 2; nicotinamide 1-beta-D-riboside synthase	0	-1.06	-0.83	-2.53	3
AA953_RS18665	AA953_RS18665	hypothetical protein	0	-0.63	-1.06	-1.75	0
AA953_RS18660	ypeC	DUF2502 family putative periplasmic protein	0	-0.55	-1.12	-1.76	0
AA953_RS18645	fryB	putative enzyme IIB component of PTS	0	-1.04	-1.64	-3.36	0
AA953_RS18640	fryC	putative enzyme IIC component of PTS	0	-0.65	-1.91	-2.59	0
AA953_RS18635	ypdF	Xaa-Pro aminopeptidase	0	-0.49	-1.17	-1.17	1
AA953_RS18565	yfdV	putative transporter	0	-0.89	-1.08	-1.78	3
AA953_RS18525	dsdX	D-serine transporter	0	-0.18	-0.47	-1.14	9
AA953_RS18455	gtrS	serotype-specific glucosyl transferase, CPS-53 (KpLE1) prophage	0	0.53	0.69	1.2	22
AA953_RS18450	gtrB	CPS-53 (KpLE1) prophage; bactoprenol glucosyl transferase	0	0.41	0.88	1.14	25
AA953_RS18440	intS	CPS-53 (KpLE1) prophage; putative prophage CPS-53 integrase	0	0.12	0.66	1.17	16
AA953_RS18430	yfdC	putative inner membrane protein	0	-0.47	-0.98	-1.57	0
AA953_RS18415	fadL	long-chain fatty acid outer membrane transporter	0	-0.58	-1.98	-3.28	0
AA953_RS18410	yfcZ	UPF0381 family protein	0	-0.42	-0.75	-1	0
AA953_RS18405	fadI	3-ketoacyl-CoA thiolase	0	-0.07	-0.94	-2.47	9
AA953_RS18400	fadJ	fatty acid oxidation complex subunit alpha	0	-0.11	-0.9	-2.36	9
AA953_RS18325	yfcL	uncharacterized protein	0	0.21	0.65	1.14	25
AA953_RS18250	argT	lysine/arginine/ornithine transporter subunit	0	-0.45	-1.32	-2.33	0
AA953_RS18210	yfcG	GSH-dependent disulfide bond oxidoreductase	0	-0.62	-1.33	-2.09	0
AA953_RS18055	yfbM	DUF1877 family protein	0	-0.54	-1.52	-1.95	0
AA953_RS18025	elaB	putative membrane-anchored DUF883 family ribosome-binding protein	0	-0.65	-1.24	-2	0
AA953_RS17985	arnF	undecaprenyl phosphate-alpha-L-ara4N exporter; flippase ArnEF subunit	0	-0.59	-0.76	-1.59	3
AA953_RS17980	arnE	undecaprenyl phosphate-alpha-L-ara4N exporter; flippase ArnEF subunit	0	-0.69	-1.05	-1.4	0
AA953_RS17970	arnD	undecaprenyl phosphate-alpha-L-ara4FN deformylase	0	-0.46	-1.09	-1.03	1
AA953_RS17960	arnC	undecaprenyl phosphate-L-Ara4FN transferase	0	-0.16	-0.46	-1.03	9
AA953_RS17955	arnB	uridine 5'-(beta-1-threo-pentapyranosyl-4-ulose diphosphate) aminotransferase, PLP-dependent	0	-0.54	-0.96	-1.18	1
AA953_RS17925	rhmD	L-rhamnonate dehydratase	0	-0.64	-2.01	-4.03	9
AA953_RS17920	rhmT	putative L-rhamnonate transporter	0	-0.71	-0.93	-1.83	3
AA953_RS17885	glpT	glycerol-3-phosphate transporter	0	0.41	-0.22	-2.49	12
AA953_RS17880	glpQ	glycerophosphoryl diester phosphodiesterase	0	-0.05	-0.31	-1.24	12
AA953_RS17830	yfaA	DUF2138 family protein, putative host defense protein	0	-0.44	-0.59	-1.02	3
AA953_RS17805	yfaP	DUF2135 family protein, putative host defense protein	0	-0.62	-0.36	-1.15	3
AA953_RS17780	atoC	fused response regulator of ato operon, in two-component system with AtoS: response regulator/sigma54 interaction protein	0	-0.11	-0.73	-1.81	9
AA953_RS17775	atoS	sensory histidine kinase in two-component regulatory system with AtoC	0	-0.53	-0.91	-2.21	0
AA953_RS17735	ada	fused DNA-binding transcriptional dual regulator/O6-methylguanine-DNA methyltransferase	0	-0.39	-0.81	-1.06	0
AA953_RS17730	alkB	oxidative demethylase of N1-methyladenine or N3-methylcytosine DNA lesions	0	-0.25	-0.53	-1.1	0
AA953_RS17720	mqo	malate dehydrogenase, FAD/NAD(P)-binding domain	0	-0.24	0.77	3.13	16
AA953_RS17535	lpxT	lipid A 1-diphosphate synthase; undecaprenyl pyrophosphate:lipid A 1-phosphate phosphotransferase	0	0.38	1.07	1.68	25
AA953_RS17490	psuK	pseudouridine kinase	0	-0.37	-1.47	-3.48	9
AA953_RS17485	psuG	pseudouridine 5'-phosphate glycosidase	0	-0.38	-1.25	-3.2	9
AA953_RS17480	psuT	putative nucleoside transporter	0	-0.36	-1.11	-2.03	9
AA953_RS17470	rihB	pyrimidine-specific ribonucleoside hydrolase RihB	0	-0.35	-0.74	-1.53	0
AA953_RS17440	lysP	lysine transporter	0	0.26	0.67	1.43	16
AA953_RS17435	cirA	colicin IA outer membrane receptor and translocator; ferric iron-catecholate transporter	0	0.96	1.81	1.44	24
AA953_RS17385	preA	dihydropyrimidine dehydrogenase, NADH-dependent, subunit C	0	-0.23	-0.9	-2.08	9
AA953_RS17380	preT	dihydropyrimidine dehydrogenase, NADH-dependent, subunit N	0	-0.16	-1.09	-2.16	9
AA953_RS17365	cdd	cytidine/deoxycytidine deaminase	0	-0.54	-1.7	-2.13	0
AA953_RS17360	yohK	LrgB family inner membrane protein	0	-0.54	-1.03	-1.03	1
AA953_RS17350	dusC	tRNA-dihydrouridine synthase C	0	0.32	0.63	1.11	25
AA953_RS17335	yohF	putative oxidoreductase	0	-0.8	-1.69	-2.35	0
AA953_RS17325	yohC	Yip1 family inner membrane protein	0	-1.71	-2.91	-4.34	0
AA953_RS17305	osmF	putative ABC transporter periplasmic binding protein	0	-0.54	-1.36	-2.18	0
AA953_RS17300	yehY	putative ABC transporter permease	0	-0.17	-1.08	-1.6	9
AA953_RS17295	yehX	putative ABC transporter ATPase	0	-0.27	-1.03	-1.47	0
AA953_RS17290	yehW	putative ABC transporter permease	0	-0.32	-1.05	-1.49	0
AA953_RS17280	mlrA	transcriptional activator of csgD and csgBA	0	-0.91	-1.66	-2.68	0
AA953_RS17205	yehE	DUF2574 family protein	0	-0.48	-1	-1.77	0
AA953_RS17185	yehB	putative outer membrane protein	0	-0.65	-0.88	-1.37	0
AA953_RS17130	yegT	nucleoside transporter, low affinity	0	-0.27	-0.95	-1.81	9
AA953_RS17125	fbaB	fructose-bisphosphate aldolase class I	0	-0.48	-1.41	-2.57	9
AA953_RS17120	gatY	tagatose-1,6-bisphosphate aldolase	0	-0.52	-1.16	-2.31	0
AA953_RS17115	gatZ	D-tagatose 1,6-bisphosphate aldolase 2, subunit	0	-0.64	-1.94	-2.56	0
AA953_RS17110	gatA	galactitol-specific enzyme IIA component of PTS	0	-0.87	-1.1	-3.87	12
AA953_RS17105	gatB	galactitol-specific enzyme IIB component of PTS	0	-0.96	-1.47	-2.54	0
AA953_RS17100	gatC	putative PTS system EIIC permease component	0	-0.61	-1.13	-1.88	0
AA953_RS17095	gatD	galactitol-1-phosphate dehydrogenase, Zn-dependent and NAD(P)-binding	0	-0.65	-1.04	-1.55	0
AA953_RS17085	yegS	phosphatidylglycerol kinase, metal-dependent	0	-0.61	-1.36	-2.04	0
AA953_RS17060	yegP	UPF0339 family protein	0	-0.83	-1.72	-2.77	0
AA953_RS17005	yegD	Hsp70 chaperone family protein	0	0.48	1.01	1.72	25
AA953_RS16950	wcaA	putative glycosyl transferase	0	-1.42	-1.24	-1.52	4
AA953_RS16935	wcaD	colanic acid polymerase	0	-0.87	-1.22	-1.96	0
AA953_RS16930	wcaE	putative glycosyl transferase	0	-0.64	-0.99	-1.59	0
AA953_RS16900	wbbH	O-antigen polymerase	0	-2.25	-1.66	-3.25	3
AA953_RS16895	wbbI	d-Galf:alpha-d-Glc beta-1,6-galactofuranosyltransferase	0	-1.08	-1.29	-1.85	3
AA953_RS16870	ugd	UDP-glucose 6-dehydrogenase	0	-0.64	-1.46	-2.46	0
AA953_RS16805	yeeY	LysR family putative transcriptional regulator	0	-0.53	-0.75	-1.18	0
AA953_RS16802	yoeI	small protein	0	0.44	0.95	1.24	25
AA953_RS16800	plaP	putrescine importer, low affinity	0	0.41	0.81	1.25	25
AA953_RS16775	sbmC	DNA gyrase inhibitor	0	-0.61	-1.22	-1.76	0
AA953_RS16765	yeeX	UPF0265 family protein	0	-0.12	0.5	1.04	16
AA953_RS16710	yoeE	colicin IA outer membrane receptor and translocator; ferric iron-catecholate transporter	0	-1.02	-0.76	-1.52	3
AA953_RS16665	ldtA	L,D-transpeptidase linking Lpp to murein	0	-0.32	-0.74	-1.15	0
AA953_RS16630	yeeN	UPF0082 family protein	0	0.26	0.89	1.4	25
AA953_RS16600	mtfA	anti-repressor for DgsA(Mlc)	0	-0.33	-0.94	-2.23	9
AA953_RS16585	yodB	cytochrome b561 homolog	0	0.77	1.55	1.65	24
AA953_RS16570	yedY	membrane-anchored, periplasmic TMAO, DMSO reductase	0	-0.69	-1.19	-1.44	1
AA953_RS16550	hchA	glyoxalase III and Hsp31 molecular chaperone	0	-0.59	-1.5	-2.53	0
AA953_RS16510	yedA	amino acid exporter for phenylalanine, threonine	0	0.05	-1.48	-2.71	9
AA953_RS16500	yodC	uncharacterized protein	0	-0.54	-0.8	-1.23	0
AA953_RS16490	yedP	putative mannosyl-3-phosphoglycerate phosphatase	0	-0.82	-1.61	-2.67	0
AA953_RS16485	yodD	uncharacterized protein	0	-1.26	-2.2	-2.92	0
AA953_RS16475	rcsA	helix-turn-helix transcriptional regulator	0	-0.68	-1.19	-1.93	0
AA953_RS16385	yedL	GNAT family putative N-acetyltransferase	0	-0.35	-0.78	-1.16	0
AA953_RS16380	yedK	DUF159 family protein	0	-0.45	-1.36	-2.64	9
AA953_RS16375	yedF	putative TusA family sulfurtransferase	0	0.07	-0.39	-1.71	12
AA953_RS16370	yedE	UPF0394 family sulphur transport domain-containing inner membrane protein	0	0.12	-0.48	-1.89	9
AA953_RS16360	amyA	cytoplasmic alpha-amylase	0	-0.3	-0.85	-1.65	9
AA953_RS16300	yecF	DUF2594 family protein	0	0.08	0.86	1.17	15
AA953_RS16230	yecJ	DUF2766 family protein	0	0.4	0.77	1.02	25
AA953_RS16220	araF	L-arabinose ABC transporter periplasmic binding protein	0	-0.78	-2.54	-4.63	9
AA953_RS16215	araG	arabinose import ATP-binding protein AraG	0	-0.49	-1.77	-3.25	9
AA953_RS16210	araH	arabinose ABC transporter permease	0	-0.63	-1.61	-2.93	0
AA953_RS16205	otsB	trehalose-6-phosphate phosphatase, biosynthetic	0	-0.79	-1.46	-2.06	0
AA953_RS16200	otsA	trehalose-6-phosphate synthase	0	-0.69	-1.36	-2.12	0
AA953_RS16105	flhE	proton seal during flagellar secretion	0	-0.8	0.04	-2.09	12
AA953_RS16030	ruvC	crossover junction endodeoxyribonuclease RuvC	0	0.26	0.78	1.19	25
AA953_RS15965	edd	6-phosphogluconate dehydratase	0	0.21	0.58	1.27	16
AA953_RS15910	yobA	CopC family protein	0	-0.07	0.91	1.81	16
AA953_RS15905	yebZ	inner membrane protein	0	0	0.94	1.95	16
AA953_RS15900	yebY	DUF2511 family protein	0	-0.06	0.57	1.46	16
AA953_RS15885	yebW	uncharacterized protein	0	-0.69	-0.68	-1.06	3
AA953_RS15880	yebV	uncharacterized protein	0	-0.94	-1.29	-2.4	3
AA953_RS15825	mgrB	regulatory peptide for PhoPQ, feedback inhibition	0	-0.06	0.74	1.06	16
AA953_RS15820	yebO	putative inner membrane protein	0	0.01	0.54	1.12	16
AA953_RS15790	AA953_RS15790	hypothetical protein	0	0.61	1.16	1.35	24
AA953_RS15755	yoaD	putative membrane-anchored cyclic-di-GMP phosphodiesterase, regulator of cellulose production	0	-0.59	-1.36	-1.91	0
AA953_RS15730	yoaC	DUF1889 family protein	0	-0.67	-1.05	-1.72	0
AA953_RS15705	fadD	acyl-CoA synthetase (long-chain-fatty-acid--CoA ligase)	0	-0.1	-1.17	-2.47	9
AA953_RS15685	yeaV	putative transporter	0	-0.1	-0.29	-2.3	12
AA953_RS15675	dmlR	transcriptional activator of dmlA	0	-0.23	-0.49	-1.03	0
AA953_RS15595	yeaI	putative membrane-anchored diguanylate cyclase	0	-1.21	-1.89	-2.13	1
AA953_RS15590	yeaH	UPF0229 family protein	0	-0.91	-2.07	-3.24	0
AA953_RS15585	yeaG	protein kinase, endogenous substrate unidentified; autokinase	0	-0.75	-1.86	-3.08	0
AA953_RS15580	mipA	scaffolding protein for murein synthesizing machinery	0	0.48	0.87	1.01	24
AA953_RS15565	gapA	glyceraldehyde-3-phosphate dehydrogenase A	0	0.13	0.72	1.19	16
AA953_RS15545	ydjK	putative MFS sugar transporter, membrane protein	0	-0.13	-0.14	-1.42	12
AA953_RS15540	ydjJ	putative Zn-dependent NAD(P)-binding oxidoreductase	0	0.09	-0.19	-1.51	12
AA953_RS15530	ydjH	putative kinase	0	-0.16	-0.09	-1.47	12
AA953_RS15515	ydjE	putative MFS sugar transporter, membrane protein	0	-0.57	-0.72	-1.43	3
AA953_RS15460	ynjH	DUF1496 family protein	0	-0.31	-0.73	-1.62	9
AA953_RS15445	ynjE	molybdopterin synthase sulfurtransferase	0	0.05	-0.29	-1.03	9
AA953_RS15400	astC	succinylornithine transaminase, PLP-dependent	0	-0.16	-1.79	-2.67	9
AA953_RS15395	astA	arginine succinyltransferase	0	-0.1	-1.75	-2.77	9
AA953_RS15390	astD	N-succinylglutamate 5-semialdehyde dehydrogenase	0	-0.21	-1.71	-2.42	9
AA953_RS15385	astB	succinylarginine dihydrolase	0	-0.21	-1.79	-2.29	10
AA953_RS15380	astE	succinylglutamate desuccinylase	0	-0.14	-1.62	-2.33	9
AA953_RS15375	spy	periplasmic ATP-independent protein refolding chaperone, stress-induced	0	-0.45	-0.99	-1.47	0
AA953_RS15350	osmE	osmotically-inducible lipoprotein	0	-0.43	-0.7	-1.1	0
AA953_RS15345	chbB	N,N'-diacetylchitobiose-specific enzyme IIB component of PTS	0	-0.4	-0.7	-1.4	0
AA953_RS15340	chbC	N,N'-diacetylchitobiose-specific enzyme IIC component of PTS	0	-0.51	-1.56	-2.56	0
AA953_RS15325	chbF	phospho-chitobiase; general 6-phospho-beta-glucosidase activity	0	-0.28	-0.81	-1.37	0
AA953_RS15315	katE	catalase HPII	0	-0.68	-1.91	-3.09	0
AA953_RS15300	ydjN	putative transporter	0	0.17	0.59	1.44	16
AA953_RS15280	yniA	fructosamine kinase family protein	0	-0.58	-1.52	-2.66	0
AA953_RS15275	ydiZ	uncharacterized protein	0	-0.55	-1.03	-1.86	0
AA953_RS15265	ydiY	acid-inducible putative outer membrane protein	0	0.1	0.81	1.13	16
AA953_RS15230	AA953_RS15230	hypothetical protein	0	0.25	0.81	1.13	25
AA953_RS15205	btuE	glutathione peroxidase	0	-0.31	-0.67	-1.09	0
AA953_RS15180	ydiE	hemin uptake protein HemP homolog	0	0.15	1.07	1.42	15
AA953_RS15175	aroH	3-deoxy-D-arabino-heptulosonate-7-phosphate synthase, tryptophan repressible	0	0.41	0.76	1.01	25
AA953_RS15160	ppsA	phosphoenolpyruvate synthase	0	-0.05	-0.71	-1.73	9
AA953_RS15130	AA953_RS15130	hypothetical protein	0	-1.25	-1.94	-2.11	1
AA953_RS15115	ydiF	putative acetyl-CoA:acetoacetyl-CoA transferase: alpha subunit/beta subunit	0	-0.7	-0.65	-1.14	3
AA953_RS15095	ydiM	putative MFS transporter, membrane protein	0	-0.44	-0.83	-2.05	9
AA953_RS15090	ydiL	putative HTH domain DNA-binding protein	0	-0.98	-1.43	-2.63	0
AA953_RS14985	ydhS	putative oxidoreductase	0	-0.66	-1.12	-1.95	0
AA953_RS14950	cfa	cyclopropane fatty acyl phospholipid synthase, SAM-dependent	0	-0.55	-0.88	-1.06	1
AA953_RS14925	ydhP	putative MFS transporter, inner membrane protein	0	-0.12	0.38	1.19	16
AA953_RS14880	ydhL	DUF1289 family protein	0	-0.8	-1.04	-1.39	0
AA953_RS14870	sodC	superoxide dismutase, Cu, Zn, periplasmic	0	-1.19	-2.06	-2.9	0
AA953_RS14760	cnu	nucleoid-associated oriC-binding protein; H-NS and StpA stabilizing factor	0	0.36	0.68	1.11	25
AA953_RS14745	add	adenosine deaminase	0	-0.7	-1.53	-2.18	0
AA953_RS14735	malX	maltose and glucose-specific PTS enzyme IIB component and IIC component	0	-0.27	-0.83	-2.24	9
AA953_RS14725	hdhA	7-alpha-hydroxysteroid dehydrogenase, NAD-dependent	0	-0.44	-0.84	-1.01	1
AA953_RS14715	uidA	beta-D-glucuronidase	0	-0.45	-1.29	-3.31	9
AA953_RS14710	uidB	glucuronide transporter	0	-0.35	-1.58	-3.05	9
AA953_RS14705	uidC	putative outer membrane porin for beta-glucuronides porin protein	0	-0.48	-0.91	-2.42	9
AA953_RS14690	fumA	fumarate hydratase (fumarase A), aerobic Class I	0	0.24	-0.25	-1.22	9
AA953_RS14685	fumC	class II fumarate hydratase	0	-0.05	-0.68	-1.53	9
AA953_RS14645	pntA	NAD(P) transhydrogenase subunit alpha	0	0.36	0.74	1.22	25
AA953_RS14640	pntB	NAD(P) transhydrogenase subunit beta	0	0.37	0.72	1.18	25
AA953_RS14630	mdtJ	multidrug efflux system transporter	0	0.58	2	2.26	15
AA953_RS14625	mdtI	multidrug efflux system transporter	0	-0.17	1.12	1.44	15
AA953_RS14605	ynfM	putative arabinose efflux transporter	0	0.75	1.62	1.32	24
AA953_RS14590	ynfK	putative dethiobiotin synthetase	0	-0.28	-0.53	-1.29	9
AA953_RS14530	rspA	bifunctional D-altronate/D-mannonate dehydratase	0	-0.51	-1.64	-3.31	9
AA953_RS14525	rspB	putative Zn-dependent NAD(P)-binding oxidoreductase	0	-0.53	-1.58	-2.07	0
AA953_RS14520	intQ	Rac prophage; integrase	0	-1.12	-1	-1.89	3
AA953_RS14495	ydfE	exonuclease	0	-0.6	-0.32	-1.35	3
AA953_RS14335	ydfK	cold shock protein, function unknown, Qin prophage	0	-0.64	-1.59	-2	0
AA953_RS14330	ydfJ	shikimate transporter	0	-0.75	-0.89	-1.34	3
AA953_RS14300	ydeJ	inactive PncC family protein	0	-1.02	-1.91	-2.73	0
AA953_RS14295	ydeI	hydrogen peroxide resistance OB fold protein; putative periplasmic protein	0	-1.08	-2.08	-2.85	0
AA953_RS14250	ydeA	arabinose efflux transporter, arabinose-inducible	0	-0.2	0.17	1.37	13
AA953_RS14215	uxaB	altronate oxidoreductase, NAD-dependent	0	0.12	-0.38	-1.77	12
AA953_RS14200	tam	trans-aconitate methyltransferase	0	-0.75	-1.63	-2.61	0
AA953_RS14195	lsrG	autoinducer-2 (AI-2) degrading protein LsrG	0	-1.33	-2.72	-4.13	0
AA953_RS14190	lsrF	putative autoinducer-2 (AI-2) aldolase	0	-1.32	-2.87	-4.28	0
AA953_RS14185	lsrB	autoinducer 2-binding protein	0	-1.47	-3.14	-4.96	0
AA953_RS14180	lsrD	autoinducer 2 import system permease protein	0	-1.4	-2.93	-3.86	0
AA953_RS14175	lsrC	autoinducer 2 import system permease protein	0	-1.5	-3.06	-4.33	0
AA953_RS14170	lsrA	autoinducer 2 import ATP-binding protein	0	-1.45	-2.81	-4.52	0
AA953_RS14165	lsrR	lsr operon transcriptional repressor	0	-0.96	-1.7	-2.54	0
AA953_RS14160	lsrK	autoinducer-2 (AI-2) kinase	0	-1.35	-2.53	-3.79	0
AA953_RS14095	ydeN	putative Ser-type periplasmic non-aryl sulfatase	0	0.3	-0.11	-2.73	12
AA953_RS14090	ydeM	putative YdeN-specific sulfatase-maturating enzyme	0	0.08	-0.54	-2.52	12
AA953_RS14065	gadB	glutamate decarboxylase B, PLP-dependent	0	-1.22	-1.83	-2.67	0
AA953_RS14060	gadC	glutamate:gamma-aminobutyric acid antiporter	0	-1.21	-1.96	-2.87	0
AA953_RS14050	dosC	diguanylate cyclase, cold- and stationary phase-induced oxygen-dependent biofilm regulator	0	-0.88	-1.57	-1.94	1
AA953_RS14045	dosP	oxygen sensor, c-di-GMP phosphodiesterase, heme-regulated; cold- and stationary phase-induced bioflim regulator	0	-0.63	-1.23	-1.64	0
AA953_RS14040	ddpX	D-ala-D-ala dipeptidase, Zn-dependent	0	-0.48	-1.85	-3.89	9
AA953_RS14035	ddpA	D,D-dipeptide ABC transporter periplasmic binding protein	0	-0.3	-1.53	-3.69	9
AA953_RS14030	ddpB	D,D-dipeptide ABC transporter permease	0	-0.39	-1.64	-3.3	9
AA953_RS14025	ddpC	D,D-dipeptide ABC transporter permease	0	-0.32	-1.13	-2.83	9
AA953_RS14020	ddpD	D,D-dipeptide ABC transporter ATPase	0	-0.23	-1.3	-2.62	9
AA953_RS14015	ddpF	D,D-dipeptide ABC transporter ATPase	0	-0.28	-1.42	-2.47	9
AA953_RS14010	osmC	lipoyl-dependent Cys-based peroxidase, hydroperoxide resistance; salt-shock inducible membrane protein; peroxiredoxin	0	-0.86	-1.5	-2.1	0
AA953_RS14005	bdm	biofilm-dependent modulation protein	0	-0.95	-1.59	-2.29	0
AA953_RS14000	rpsV	stationary-phase-induced ribosome-associated protein	0	-1.14	-2.12	-3.21	0
AA953_RS13990	adhP	zinc-dependent alcohol dehydrogenase	0	-0.8	-1.8	-2.93	0
AA953_RS13945	narU	nitrate/nitrite transporter	0	-1.22	-3.04	-3.33	1
AA953_RS13940	narZ	respiratory nitrate reductase 2 alpha chain	0	-0.99	-2.17	-2.55	1
AA953_RS13935	narY	nitrate reductase subunit beta	0	-1.14	-2.18	-2.88	0
AA953_RS13930	narW	nitrate reductase 2 (NRZ), delta subunit (assembly subunit)	0	-1.46	-2.14	-2.46	1
AA953_RS13925	narV	respiratory nitrate reductase subunit gamma	0	-1.05	-1.95	-2.43	0
AA953_RS13910	yddH	flavin reductase like-protein	0	-0.93	-1.76	-2.78	0
AA953_RS13875	yncG	glutathione S-transferase homolog	0	-0.86	-1.36	-2.31	0
AA953_RS13855	mcbR	colanic acid and biofilm gene transcriptional regulator, MqsR-controlled	0	-0.95	-1.48	-1.83	1
AA953_RS13850	curA	curcumin/dihydrocurcumin reductase, NADPH-dependent	0	-0.44	-1.1	-2	0
AA953_RS13830	ydcX	DUF2566 family protein	0	-0.03	0.61	1.49	16
AA953_RS13825	AA953_RS13825	hypothetical protein	0	-0.83	-0.85	-2.05	3
AA953_RS13820	patD	gamma-aminobutyraldehyde dehydrogenase	0	-0.95	-2.58	-4.44	0
AA953_RS13815	ydcV	putative ABC transporter permease	0	-0.92	-2.45	-4.26	0
AA953_RS13810	ydcU	putative ABC transporter permease	0	-0.8	-2.21	-3.66	0
AA953_RS13805	ydcT	putative ABC transporter ATPase	0	-0.93	-2.57	-4.55	0
AA953_RS13800	ydcS	putative ABC transporter periplasmic binding protein	0	-1.13	-2.76	-4.78	0
AA953_RS13745	ydcL	lipoprotein	0	-0.61	-1.13	-1.71	0
AA953_RS13730	ydcK	uncharacterized protein	0	-0.46	-1.15	-1.9	0
AA953_RS13725	rimL	ribosomal-protein-L7/L12-serine acetyltransferase	0	-0.31	-0.51	-1.03	0
AA953_RS13720	ydcH	DUF465 family protein	0	-0.82	-1.6	-3.75	9
AA953_RS13705	ydcJ	putative metalloenzyme	0	-0.89	-2.26	-4.02	0
AA953_RS13700	ydcI	putative DNA-binding transcriptional regulator	0	-0.07	-0.48	-1.21	9
AA953_RS13692	mokB	regulatory peptide for hokB expression	0	-0.53	-1.38	-2.99	9
AA953_RS13690	hokB	toxic polypeptide, small	0	-0.56	-1.42	-3.03	9
AA953_RS13685	ydcA	putative periplasmic protein	0	-0.48	-0.84	-1.68	0
AA953_RS13660	aldA	aldehyde dehydrogenase A, NAD-linked	0	-0.3	-0.96	-2.79	9
AA953_RS13615	ydbC	putative NAD(P)-binding oxidoreductase	0	-0.44	-1.38	-2.5	9
AA953_RS13585	paaY	thioesterase required for phenylacetic acid degradation; trimeric; phenylacetate regulatory and detoxification protein; hexapeptide repeat protein	0	-0.33	-0.73	-1.29	0
AA953_RS13580	paaX	transcriptional repressor of phenylacetic acid degradation paa operon, phenylacetyl-CoA inducer	0	-0.2	-0.58	-1.05	0
AA953_RS13575	paaK	phenylacetyl-CoA ligase	0	-0.27	-1.19	-2.56	9
AA953_RS13570	paaJ	3-oxoadipyl-CoA/3-oxo-5,6-dehydrosuberyl-CoA thiolase	0	-0.4	-1.12	-2.28	9
AA953_RS13565	paaI	hydroxyphenylacetyl-CoA thioesterase	0	0.02	-0.63	-1.14	9
AA953_RS13560	paaH	3-hydroxyadipyl-CoA dehydrogenase, NAD+-dependent	0	-0.2	-0.54	-1.39	9
AA953_RS13555	paaG	1,2-epoxyphenylacetyl-CoA isomerase, oxepin-CoA-forming	0	-0.19	-0.52	-1.73	9
AA953_RS13550	paaF	2,3-dehydroadipyl-CoA hydratase	0	-0.36	-0.66	-1.95	9
AA953_RS13545	paaE	ring 1,2-phenylacetyl-CoA epoxidase, NAD(P)H oxidoreductase component	0	-0.23	-1.02	-2.08	9
AA953_RS13540	paaD	ring 1,2-phenylacetyl-CoA epoxidase subunit	0	-0.44	-1	-2.11	9
AA953_RS13535	paaC	ring 1,2-phenylacetyl-CoA epoxidase subunit	0	-0.22	-0.87	-2.41	9
AA953_RS13530	paaB	phenylacetate-CoA oxygenase subunit PaaB	0	-0.25	-0.81	-2.46	9
AA953_RS13525	paaA	1,2-phenylacetyl-CoA epoxidase subunit A	0	-0.3	-0.82	-2.58	9
AA953_RS13510	feaB	phenylacetaldehyde dehydrogenase	0	-0.25	-0.86	-1.34	0
AA953_RS13505	feaR	transcriptional activator for tynA and feaB	0	-0.45	-1.21	-3.06	9
AA953_RS13475	ydbJ	DUF333 family putative lipoprotein	0	-0.39	-0.92	-1.68	0
AA953_RS13460	uspF	stress-induced protein, ATP-binding protein	0	-0.73	-1.6	-3.02	0
AA953_RS13405	AA953_RS13405	hypothetical protein	0	-1.35	-1	-1.81	3
AA953_RS13387	rzoR	Rac prophage; predicted lipoprotein	0	-0.15	-0.66	-1.39	9
AA953_RS13385	rzpR	Rac prophage; putative murein endopeptidase	0	-0.34	-0.56	-1.16	0
AA953_RS13365	ydaT	Rac prophage; uncharacterized protein	0	-0.14	-0.19	-1.06	12
AA953_RS13320	lar	restriction alleviation and modification enhancement protein	0	-0.2	-1.37	-1.96	9
AA953_RS13290	AA953_RS13290	hypothetical protein	0	-0.48	-1.12	-2.44	9
AA953_RS13280	ydaM	diguanylate cyclase, csgD regulator	0	-0.27	-0.79	-1.44	9
AA953_RS13265	abgR	putative DNA-binding transcriptional regulator of abgABT operon	0	-0.26	-0.56	-1.64	9
AA953_RS13255	abgB	p-aminobenzoyl-glutamate hydrolase, B subunit	0	-0.19	-0.76	-1.3	9
AA953_RS13230	uspE	stress-induced protein	0	-0.35	-0.8	-1.36	0
AA953_RS13180	ycjG	L-Ala-D/L-Glu epimerase	0	-0.26	-0.65	-1.21	0
AA953_RS13110	ycjO	putative sugar ABC transporter permease	0	-0.22	-0.78	-2.03	9
AA953_RS13100	ycjM	alpha amylase catalytic domain family protein	0	-0.92	-0.76	-1.92	3
AA953_RS13095	pspE	thiosulfate:cyanide sulfurtransferase (rhodanese)	0	-0.05	-0.32	-1.57	12
AA953_RS13090	pspD	peripheral inner membrane phage-shock protein	0	-0.2	-0.53	-1.02	0
AA953_RS13085	pspC	psp operon transcription co-activator	0	-0.54	-0.93	-1.02	1
AA953_RS13065	puuE	4-aminobutyrate aminotransferase, PLP-dependent	0	-0.28	-0.88	-1.2	0
AA953_RS13060	puuB	gamma-glutamylputrescine oxidoreductase	0	-0.23	-0.93	-1.18	0
AA953_RS13035	puuP	putrescine importer	0	-0.35	-1.44	-1.8	0
AA953_RS12995	ycjD	DUF559 family endonuclease-related protein	0	-0.78	-0.6	-1.01	3
AA953_RS12980	rnb	ribonuclease II	0	0.35	0.75	1.2	25
AA953_RS12955	osmB	osmotically and stress inducible lipoprotein	0	-0.78	-0.93	-1.25	3
AA953_RS12920	acnA	aconitate hydratase 1; aconitase A	0	-0.19	-0.88	-1.41	9
AA953_RS12840	trpE	component I of anthranilate synthase	0	0.43	0.79	1.1	25
AA953_RS12815	yciG	KGG family protein	0	-1.7	-2.68	-3.83	0
AA953_RS12810	yciF	putative rubrerythrin/ferritin-like metal-binding protein	0	-1.4	-2.6	-3.66	0
AA953_RS12805	yciE	putative rubrerythrin/ferritin-like metal-binding protein	0	-1.11	-2.37	-3.11	0
AA953_RS12800	ompW	outer membrane protein W	0	-0.76	-1.26	-2.46	0
AA953_RS12690	rssB	PcnB-degradosome interaction factor; response regulator	0	-0.44	-0.81	-1.06	0
AA953_RS12675	purU	formyltetrahydrofolate hydrolase	0	0.24	0.57	1.03	25
AA953_RS12655	narI	respiratory nitrate reductase subunit gamma	0	-0.18	-1.15	-1.35	10
AA953_RS12605	chaC	cation transport regulator	0	-0.61	-0.98	-1.13	1
AA953_RS12600	chaB	cation transport regulator ChaB	0	-0.62	-0.89	-1.11	1
AA953_RS12590	ldrC	small toxic polypeptide	0	-0.72	-1.33	-1.9	0
AA953_RS12585	ldrB	small toxic polypeptide	0	-0.86	-1.29	-1.65	0
AA953_RS12580	ldrA	small toxic polypeptide	0	-0.82	-1.2	-1.92	0
AA953_RS12525	ychH	DUF2583 family putative inner membrane protein	0	-0.69	-1.37	-2.84	0
AA953_RS12480	treA	trehalase	0	-0.71	-1.93	-3.27	0
AA953_RS12470	ymgE	UPF0410 family putative inner membrane protein	0	-1.14	-2.43	-3.27	0
AA953_RS12445	dadX	alanine racemase, catabolic, PLP-binding	0	-0.12	-0.38	-1.24	9
AA953_RS12440	dadA	D-amino acid dehydrogenase	0	-0.09	-0.35	-1.33	12
AA953_RS12435	ycgB	SpoVR family stationary phase protein	0	-1.01	-1.91	-3.07	0
AA953_RS12405	hlyE	hemolysin E, chromosomal	0	-1.04	-1.87	-3.4	0
AA953_RS12315	ymgC	Blue light, low temperature and stress induced protein	0	-1.18	-0.77	-1.81	3
AA953_RS12310	ariR	RcsB connector protein for regulation of biofilm and acid-resistance	0	-1.3	-1.59	-1.9	1
AA953_RS12275	iraM	RpoS stabilzer during Mg starvation, anti-RssB factor	0	-0.89	0.87	1.68	8
AA953_RS12255	tfaE	e14 prophage; putative tail fiber assembly protein	0	-0.62	-1.23	-1.34	1
AA953_RS12235	ymfP	e14 prophage; conserved protein	0	-0.54	-0.74	-1.78	3
AA953_RS12215	ymfM	e14 prophage; uncharacterized protein	0	-0.52	-1.57	-2.01	0
AA953_RS12210	ymfL	e14 prophage; putative DNA-binding transcriptional regulator	0	-0.34	-1.54	-1.79	10
AA953_RS12190	xisE	e14 prophage; putative excisionase	0	-0.39	-0.61	-1.36	0
AA953_RS12185	intE	e14 prophage; putative integrase	0	-0.37	-0.81	-1.1	0
AA953_RS12175	ymfE	e14 prophage; putative inner membrane protein	0	-0.1	-0.24	-1.38	12
AA953_RS12120	pepT	peptidase T	0	-0.4	-0.9	-1.24	0
AA953_RS12105	potB	spermidine/putrescine ABC transporter permease	0	0.6	0.89	1.2	25
AA953_RS12030	ycfJ	uncharacterized protein	0	-1.05	-1.7	-1.8	1
AA953_RS12025	ndh	respiratory NADH dehydrogenase 2/cupric reductase	0	-0.29	0.25	1.09	16
AA953_RS11915	yceF	m(7)GTP pyrophosphatase	0	-0.38	-0.66	-1.01	0
AA953_RS11800	grxB	glutaredoxin 2 (Grx2)	0	-0.2	-0.56	-1.1	9
AA953_RS11780	bssS	biofilm regulator BssS	0	-1.26	-1.68	-1.78	1
AA953_RS11735	msyB	multicopy suppressor of secY and secA	0	-0.74	-1.4	-2.41	0
AA953_RS11700	clsC	stationary phase cardiolipin synthase 3	0	-0.32	-0.6	-1	0
AA953_RS11695	ymdB	O-acetyl-ADP-ribose deacetylase; RNase III inhibitor during cold shock; putative cardiolipin synthase C regulatory subunit	0	-0.46	-0.69	-1.03	0
AA953_RS11680	csgA	major curlin subunit	0	-0.46	-0.83	-1.32	0
AA953_RS11655	csgF	curli nucleation outer membrane protein	0	-0.84	-1.74	-1.52	1
AA953_RS11615	ycdU	putative inner membrane protein	0	-0.95	-1.46	-1.63	1
AA953_RS11570	phoH	ATP-binding protein	0	-0.59	-1.2	-2.05	0
AA953_RS11565	AA953_RS11565	hypothetical protein	0	-0.37	-1.35	-2.66	9
AA953_RS11555	efeO	inactive ferrous ion transporter EfeUOB	0	0.42	0.89	1.09	25
AA953_RS11485	ymdF	KGG family protein	0	-2.48	-3.64	-4.52	1
AA953_RS11480	AA953_RS11480	hypothetical protein	0	-2.42	-3.38	-4.01	1
AA953_RS11475	wrbA	NAD(P)H:quinone oxidoreductase	0	-0.45	-1.08	-1.92	0
AA953_RS11470	yccJ	uncharacterized protein	0	-0.71	-1.22	-2.09	0
AA953_RS11465	agp	glucose-1-phosphatase/inositol phosphatase	0	-0.39	-1.42	-3.39	9
AA953_RS11410	gnsA	putative phosphatidylethanolamine synthesis regulator	0	0.29	0.97	1.4	25
AA953_RS11405	ymcE	cold shock gene	0	-0.04	0.84	1.2	16
AA953_RS11345	appA	phosphoanhydride phosphorylase	0	-0.38	-0.62	-1.06	0
AA953_RS11330	cbdA	cytochrome bd-II oxidase, subunit I	0	-0.66	-0.71	-1.17	3
AA953_RS11305	hyaB	hydrogenase 1, large subunit	0	0.01	-0.86	-1.51	9
AA953_RS11300	hyaA	hydrogenase 1, small subunit	0	-0.41	-1.36	-1.36	1
AA953_RS11270	hspQ	heat shock protein involved in degradation of mutant DnaA; hemimethylated oriC DNA-binding protein	0	-0.68	-0.95	-1.12	1
AA953_RS11255	yccT	UPF0319 family protein	0	-0.16	-0.58	-1.27	9
AA953_RS11225	sulA	SOS cell division inhibitor	0	-0.49	-0.88	-1.49	0
AA953_RS11195	rmf	ribosome modulation factor	0	-1.47	-2.4	-3.79	0
AA953_RS11155	pyrD	dihydro-orotate oxidase, FMN-linked	0	0.5	0.82	1.08	25
AA953_RS11055	ycbK	M15A protease-related family periplasmic protein	0	-0.28	-0.69	-1	0
AA953_RS11020	ycbJ	protein kinase-like domain protein	0	-0.56	-1.02	-1.4	0
AA953_RS10965	aroA	5-enolpyruvylshikimate-3-phosphate synthetase	0	0.31	0.82	1.41	25
AA953_RS10960	serC	3-phosphoserine/phosphohydroxythreonine aminotransferase	0	0.2	0.55	1	25
AA953_RS10955	ycaP	UPF0702 family putative inner membrane protein	0	-0.6	-1.12	-1.63	0
AA953_RS10950	ycaO	ribosomal protein S12 methylthiotransferase accessory factor	0	0.43	1.09	1.59	25
AA953_RS10945	focA	formate channel	0	-0.59	-1.14	-1.65	0
AA953_RS10920	ycaM	putative transporter	0	-0.99	-0.99	-1.93	3
AA953_RS10910	ycaC	putative isochorismatase family hydrolase	0	-0.66	-1.68	-2.79	0
AA953_RS10905	dmsC	dimethyl sulfoxide reductase, anaerobic, subunit C	0	-0.57	-0.87	-1.07	1
AA953_RS10845	infA	translation initiation factor IF-1	0	0.03	0.75	1.4	16
AA953_RS10825	cspD	inhibitor of DNA replication, cold shock protein homolog	0	-1.17	-2.23	-4.27	0
AA953_RS10785	aqpZ	aquaporin Z	0	-1.23	-1.78	-1.74	1
AA953_RS10765	poxB	pyruvate dehydrogenase, thiamine triphosphate-binding, FAD-binding	0	-0.36	-1	-1.76	0
AA953_RS10735	ybjP	lipoprotein	0	-0.28	-0.65	-1.24	0
AA953_RS10710	artJ	arginine ABC transporter periplasmic binding protein	0	0.47	0.99	1.22	25
AA953_RS10590	yliI	soluble aldose sugar dehydrogenase	0	-0.42	-1.23	-2.08	0
AA953_RS10585	bssR	biofilm regulator BssR	0	-1.93	-2.97	-4	0
AA953_RS10575	yliF	putative membrane-anchored diguanylate cyclase	0	0.1	0.92	2.02	16
AA953_RS10570	yliE	putative membrane-anchored cyclic-di-GMP phosphodiesterase	0	0.58	1.3	2.19	25
AA953_RS10520	ybiW	putative pyruvate formate lyase	0	-0.76	-0.92	-1.51	3
AA953_RS10465	dps	Fe-binding and storage protein; stress-inducible DNA-binding protein	0	-0.87	-1.55	-2.66	0
AA953_RS10455	glnH	amino acid ABC transporter substrate-binding protein	0	-0.14	-0.88	-1.94	9
AA953_RS10450	glnP	glutamine ABC transporter permease	0	0	-0.62	-1.54	9
AA953_RS10445	glnQ	glutamine transport ATP-binding protein GlnQ	0	-0.02	-0.56	-1.34	9
AA953_RS10440	ybiO	mechanosensitive channel protein, intermediate conductance	0	-0.78	-1.45	-2.1	0
AA953_RS10435	rlmF	23S rRNA m(6)A1618 methyltransferase, SAM-dependent	0	-0.08	0.5	1.07	16
AA953_RS10430	mcbA	colanic acid mucoidy stimulation protein	0	-1.52	-1.99	-2.64	0
AA953_RS10425	fiu	catecholate siderophore receptor	0	0.52	1.57	2.1	25
AA953_RS10420	ybiX	Fe(II)-dependent oxygenase superfamily protein	0	0.32	1.07	1.25	25
AA953_RS10385	rhlE	ATP-dependent RNA helicase	0	0.1	0.87	2.11	16
AA953_RS10355	ybhQ	inner membrane protein	0	-0.54	-1.17	-2.37	0
AA953_RS10350	ybhP	endo/exonuclease/phosphatase family protein	0	-0.45	-0.9	-1.3	0
AA953_RS10345	clsB	cardiolipin synthase 2	0	-0.42	-0.95	-1.37	0
AA953_RS10340	ybhN	UPF0104 family inner membrane protein	0	-0.45	-1.01	-1.84	0
AA953_RS10255	AA953_RS10255	hypothetical protein	0	-0.16	-0.48	-1.22	9
AA953_RS10250	AA953_RS10250	hypothetical protein	0	-0.15	-0.7	-1.68	9
AA953_RS10240	tfaQ2	Qin prophage; predicted tail fibre assembly protein	0	-0.36	-0.67	-1.84	9
AA953_RS10235	AA953_RS10235	Qin prophage; putative side tail fibre assembly protein	0	-0.38	-0.77	-2.35	9
AA953_RS10230	AA953_RS10230	outer membrane protein X	0	-0.51	-0.92	-1.93	0
AA953_RS10225	AA953_RS10225	host specificity protein J	0	-0.34	-0.79	-2.35	9
AA953_RS10220	AA953_RS10220	tail assembly protein	0	-0.51	-0.96	-2.87	9
AA953_RS10215	AA953_RS10215	endopeptidase	0	-0.37	-0.96	-2.9	9
AA953_RS10210	AA953_RS10210	tail protein	0	-0.33	-0.71	-2.21	9
AA953_RS10205	AA953_RS10205	tail protein	0	-0.26	-0.56	-2.31	12
AA953_RS10200	AA953_RS10200	tail protein	0	-0.11	-0.66	-2.3	9
AA953_RS10195	AA953_RS10195	phage tail assembly protein T	0	-0.39	-0.81	-2.54	9
AA953_RS10190	AA953_RS10190	tail protein	0	-0.29	-0.83	-2.73	9
AA953_RS10185	AA953_RS10185	tail protein	0	-0.41	-0.94	-2.67	9
AA953_RS10180	AA953_RS10180	tail protein	0	-0.3	-0.75	-2.58	12
AA953_RS10175	AA953_RS10175	tail protein	0	-0.27	-0.68	-2.61	12
AA953_RS10170	AA953_RS10170	tail attachment protein	0	-0.29	-0.75	-2.91	12
AA953_RS10165	AA953_RS10165	DNA packaging protein FI	0	-0.42	-0.91	-2.97	12
AA953_RS10160	AA953_RS10160	minor capsid protein E	0	-0.36	-0.86	-2.86	12
AA953_RS10155	AA953_RS10155	bacteriophage lambda head decoration protein D	0	-0.45	-0.84	-2.74	12
AA953_RS10150	AA953_RS10150	inner membrane protein, S49 peptidase family protein	0	-0.31	-0.83	-2.7	9
AA953_RS10145	parB	chromosome partitioning protein ParB	0	-0.46	-0.86	-2.5	9
AA953_RS10140	AA953_RS10140	Lambda prophage-derived head-to-tail joining protein W	0	-0.59	-1.04	-2.77	9
AA953_RS10135	ybcX	terminase	0	-0.21	-0.64	-2.35	12
AA953_RS10130	nohD	DLP12 prophage; DNA packaging protein	0	-0.51	-0.57	-1.78	3
AA953_RS10110	borD2	DLP12 prophage; putative lipoprotein	0	0.37	1.32	1.9	25
AA953_RS10107	rzoD2	DLP12 prophage; predicted lipoprotein	0	-0.46	-0.89	-2.27	9
AA953_RS10105	rzpD2	DLP12 prophage; putative murein endopeptidase	0	-0.38	-0.77	-2.44	9
AA953_RS10100	AA953_RS10100	lysozyme	0	-0.33	-0.62	-2.45	12
AA953_RS10095	AA953_RS10095	holin	0	-0.45	-0.41	-2.49	12
AA953_RS10090	AA953_RS10090	Qin prophage; putative antitermination protein Q	0	-0.32	-0.79	-2.17	9
AA953_RS10085	ninI	serine/threonine-specific protein phosphatase 1	0	-0.31	-0.64	-2.55	12
AA953_RS10080	ninH	protein ninH	0	-0.21	-0.58	-2.47	12
AA953_RS10075	ninG	bacteriophage lambda NinG family protein	0	-0.13	-0.57	-3.13	12
AA953_RS10070	ninF	protein ninF	0	-0.15	-0.62	-2.64	12
AA953_RS10065	AA953_RS10065	hypothetical protein	0	-0.2	-0.54	-2.4	12
AA953_RS10045	AA953_RS10045	hypothetical protein	0	-0.18	-0.68	-2.47	12
AA953_RS10030	AA953_RS10030	hypothetical protein	0	0.07	-0.49	-1.98	9
AA953_RS09990	AA953_RS09990	lambda prophage-derived protein ea10	0	-0.32	-1.04	-3.29	9
AA953_RS09985	AA953_RS09985	hypothetical protein	0	-0.42	-1.25	-3.5	9
AA953_RS09980	AA953_RS09980	hypothetical protein	0	-0.39	-1.04	-3.34	9
AA953_RS09975	gam	host-nuclease inhibitor protein Gam	0	-0.28	-1.17	-2.88	9
AA953_RS09970	AA953_RS09970	recombinase	0	-0.23	-1.18	-2.88	9
AA953_RS09965	yqaJ	exonuclease	0	-0.27	-1.09	-2.9	9
AA953_RS09960	AA953_RS09960	hypothetical protein	0	-0.46	-0.71	-2.67	12
AA953_RS09940	TraR	conjugal transfer protein TraR	0	-0.15	-1	-3.04	9
AA953_RS09935	AA953_RS09935	hypothetical protein	0	-0.31	-1.01	-2.4	9
AA953_RS09925	AA953_RS09925	hypothetical protein	0	-0.25	-0.96	-2.34	9
AA953_RS09920	exc	excisionase	0	-0.23	-1.12	-2.74	9
AA953_RS09915	AA953_RS09915	e14 prophage; putative integrase	0	-0.16	-0.62	-1.64	9
AA953_RS09890	ybhD	putative DNA-binding transcriptional regulator	0	-0.73	-1.63	-2.19	0
AA953_RS09820	aroG	3-deoxy-D-arabino-heptulosonate-7-phosphate synthase, phenylalanine repressible	0	0.33	0.9	1.62	25
AA953_RS09810	ybgS	putative periplasmic protein	0	-0.92	-1.67	-2.37	0
AA953_RS09720	ybgE	putative inner membrane protein in cydABX-ybgE operon	0	-0.47	-0.99	-1.51	0
AA953_RS09715	cydX	cytochrome d (bd-I) ubiquinol oxidase subunit X	0	-0.51	-0.87	-1.43	0
AA953_RS09710	cydB	cytochrome d terminal oxidase, subunit II	0	-0.49	-1.05	-1.56	0
AA953_RS09705	cydA	cytochrome d terminal oxidase, subunit I	0	-0.52	-1.09	-1.59	0
AA953_RS09690	mngA	fused 2-O-a-mannosyl-D-glycerate specific PTS enzymes: IIA component/IIB component/IIC component	0	0.11	-1.04	-1.2	10
AA953_RS09600	nei	endonuclease VIII and 5-formyluracil/5-hydroxymethyluracil DNA glycosylase	0	0.64	1.05	1.49	25
AA953_RS09575	dtpD	dipeptide and tripeptide permease D	0	-0.07	0.23	1.26	13
AA953_RS09565	ybgA	DUF1722 family protein	0	-0.1	-0.72	-1.26	9
AA953_RS09545	ybfC	putative secreted protein	0	-0.76	-1.13	-1.35	1
AA953_RS09525	ybfA	DUF2517 family protein	0	-0.53	0.43	1.86	16
AA953_RS09480	potE	putrescine-ornithine antiporter	0	-0.48	-0.71	-1.09	0
AA953_RS09415	chiP	chitoporin	0	0.06	-0.1	-1.26	12
AA953_RS09405	nagE	N-acetyl glucosamine specific PTS enzyme IIC, IIB, and IIA components	0	-0.04	-0.47	-1.58	9
AA953_RS09400	nagB	glucosamine-6-phosphate deaminase	0	-0.1	-0.41	-1.1	9
AA953_RS09310	gltI	glutamate/aspartate periplasmic binding protein	0	0.01	-0.44	-1.8	12
AA953_RS09305	gltJ	glutamate/aspartate ABC transporter permease	0	0.23	-0.2	-1.5	12
AA953_RS09300	gltK	glutamate/aspartate ABC transporter permease	0	0.25	-0.14	-1.33	12
AA953_RS09295	gltL	glutamate/aspartate transport ATP-binding protein GltL	0	0.18	-0.14	-1.22	12
AA953_RS09290	rihA	pyrimidine-specific ribonucleoside hydrolase RihA	0	0.27	0.1	-1.08	12
AA953_RS09250	ybeL	DUF1451 family protein	0	-0.58	-1.06	-1.8	0
AA953_RS09210	mrdA	penicillin-binding protein 2, transpeptidase involved in peptidoglycan synthesis	0	0.22	0.55	1.01	25
AA953_RS09150	cspE	constitutive cold shock family transcription antitermination protein; negative regulator of cspA transcription; RNA melting protein; ssDNA-binding protein	0	-0.83	-1.03	-1.22	1
AA953_RS09075	ybdR	putative Zn-dependent NAD(P)-binding oxidoreductase	0	-0.84	-1.42	-2.44	0
AA953_RS09070	uspG	universal stress protein UP12	0	-0.74	-1.06	-1.48	0
AA953_RS09025	ybdD	DUF466 family protein	0	-0.42	-1.12	-2.74	9
AA953_RS09020	cstA	carbon starvation protein involved in peptide utilization; APC peptide transporter family protein	0	-0.19	-0.95	-2.77	9
AA953_RS08965	fepE	regulator of length of O-antigen component of lipopolysaccharide chains	0	0.95	1.77	2.56	25
AA953_RS08920	ybdK	weak gamma-glutamyl:cysteine ligase	0	-0.73	-1.43	-2.45	0
AA953_RS08895	pheP	phenylalanine transporter	0	0.19	0.59	1.07	16
AA953_RS08810	nohD2	DLP12 prophage; DNA packaging protein	0	-0.4	-0.53	-2.09	12
AA953_RS08785	borD	DLP12 prophage; putative lipoprotein	0	0.45	1.22	1.49	25
AA953_RS08760	quuD	DLP12 prophage; putative antitermination protein	0	1.04	1.29	1.18	21
AA953_RS08640	sfmA	FimA homolog, function unknown	0	-0.6	-0.99	-1.32	0
AA953_RS08600	purK	N5-carboxyaminoimidazole ribonucleotide synthase	0	0.31	0.72	1.1	25
AA953_RS08595	ybcF	putative carbonate kinase	0	-0.47	-0.94	-1.18	0
AA953_RS08585	ylbE	NO-induced DUF1116 protein	0	-0.52	-0.88	-1.14	0
AA953_RS08580	fdrA	putative NAD(P)-binding acyl-CoA synthetase	0	-0.57	-1.52	-1.52	1
AA953_RS08575	allD	ureidoglycolate dehydrogenase	0	-0.09	-1.13	-2	9
AA953_RS08550	allB	allantoinase	0	-0.47	-0.99	-2.34	9
AA953_RS08545	ybbW	putative allantoin transporter	0	-1.03	-1.34	-3.27	3
AA953_RS08535	hyi	hydroxypyruvate isomerase	0	-0.9	-1.01	-1.42	3
AA953_RS08530	gcl	glyoxylate carboligase	0	-0.48	-0.66	-1.12	3
AA953_RS08515	allS	allD operon transcriptional activator	0	-0.49	-1.21	-1.3	1
AA953_RS08405	ybaK	Cys-tRNA(Pro)/Cys-tRNA(Cys) deacylase	0	0.17	0.59	1.02	16
AA953_RS08395	fsr	putative fosmidomycin efflux system protein	0	-0.43	-0.71	-1.02	0
AA953_RS08385	gsk	inosine/guanosine kinase	0	0.32	0.84	1.27	25
AA953_RS08380	aes	acetyl esterase	0	-0.24	-0.81	-2.04	9
AA953_RS08345	apt	adenine phosphoribosyltransferase	0	0.5	0.94	1.47	25
AA953_RS08275	ybaA	DUF1428 family protein	0	-1.46	-2.62	-3.2	1
AA953_RS08265	ybaY	outer membrane lipoprotein	0	-0.73	-1.41	-1.64	1
AA953_RS08250	glnK	nitrogen assimilation regulatory protein for GlnL, GlnE, and AmtB	0	-0.45	-0.38	1.28	13
AA953_RS08225	ybaE	putative ABC transporter periplasmic binding protein	0	-0.4	-0.47	-1.63	12
AA953_RS08215	fadM	long-chain acyl-CoA thioesterase III	0	-0.77	-1.82	-3.58	0
AA953_RS08180	tig	peptidyl-prolyl cis/trans isomerase (trigger factor)	0	0.32	0.67	1.1	25
AA953_RS08170	bolA	stationary-phase morphogene, transcriptional repressor for mreB; also regulator for dacA, dacC, and ampC	0	-1.02	-1.4	-1.63	1
AA953_RS08110	thiI	tRNA s(4)U8 sulfurtransferase	0	0.34	0.78	1.2	25
AA953_RS08090	yajO	2-carboxybenzaldehyde reductase	0	-0.45	-0.99	-1.64	0
AA953_RS08015	queA	S-adenosylmethionine:tRNA ribosyltransferase-isomerase	0	0.27	0.97	1.44	25
AA953_RS07995	brnQ	branched-chain amino acid transport system 2 carrier protein; LIV-II transport system for Ile, Leu, and Val	0	0.09	0.55	1.11	16
AA953_RS07945	aroM	AroM family protein	0	-0.69	-1.06	-1.4	0
AA953_RS07910	psiF	PsiF family protein	0	-0.81	-1.57	-2.2	0
AA953_RS07885	yaiZ	DUF2754 family putative inner membrane protein	0	-0.32	-0.85	-2.17	9
AA953_RS07880	yaiY	DUF2755 family inner membrane protein	0	-1.46	-2.68	-3.88	0
AA953_RS07755	frmB	S-formylglutathione hydrolase	0	0.27	0.9	1.21	25
AA953_RS07745	mhpT	3-hydroxyphenylpropionic transporter	0	-0.44	-0.69	-1.06	0
AA953_RS07710	mhpR	mhp operon transcriptional activator	0	0.19	-0.58	-1.85	9
AA953_RS07695	lacY	lactose permease	0	-0.3	-0.51	-1.42	9
AA953_RS07660	codB	cytosine permease	0	0.63	0.93	1.19	25
AA953_RS07655	prpE	propionyl-CoA synthetase	0	-0.66	-4.78	-5.45	10
AA953_RS07650	prpD	2-methylcitrate dehydratase	0	-0.54	-5.21	-6.64	10
AA953_RS07645	prpC	2-methylcitrate synthase	0	-0.53	-5.17	-6.78	10
AA953_RS07640	prpB	methylisocitrate lyase	0	-0.69	-5.34	-6.95	10
AA953_RS07635	prpR	propionate catabolism operon regulatory protein	0	-0.23	-0.99	-2.74	9
AA953_RS07625	yahN	amino acid exporter for proline, lysine, glutamate, homoserine	0	-0.32	-0.85	-1.96	9
AA953_RS07610	yahK	broad specificity NADPH-dependent aldehyde reductase, Zn-containing	0	-0.56	-1.13	-1.83	0
AA953_RS07585	yahF	putative NAD(P)-binding succinyl-CoA synthase	0	-0.55	-0.98	-1.06	1
AA953_RS07570	yahC	putative inner membrane protein	0	-0.65	0.11	-1.85	12
AA953_RS07560	yahA	c-di-GMP-specific phosphodiesterase	0	0.13	0.91	1.59	16
AA953_RS07520	ykgG	LutC family protein; putative electron transport chain YkgEFG component	0	-0.21	-0.97	-1.96	9
AA953_RS07515	ykgF	ferridoxin-like LutB family protein; putative electron transport chain YkgEFG component	0	-0.17	-1.26	-2.54	9
AA953_RS07510	ykgE	cysteine-rich LutA family protein; putative electron transport chain YkgEFG component	0	-0.12	-1.23	-2.79	9
AA953_RS07500	rclA	reactive chlorine stress species (RCS) resistance protein; pyridine nucleotide-dependent disulfide oxidoreductase family	0	-0.54	-1.09	-2.13	0
AA953_RS07460	ykgM	50S ribosomal protein L31 type B; alternative zinc-limitation L31 protein	0	0.88	1.42	1.68	24
AA953_RS07455	ykgO	50S ribosomal protein L36	0	0.81	1.45	1.73	24
AA953_RS07445	ecpR	putative transcriptional regulator for the ecp operon	0	0.35	1.24	2.04	25
AA953_RS07440	ecpA	ECP pilin	0	0.22	0.93	1.77	16
AA953_RS07435	ecpB	ECP production pilus chaperone	0	0.37	0.89	1.8	16
AA953_RS07405	paoA	PaoABC aldehyde oxidoreductase, 2Fe-2S subunit	0	-0.61	-1.65	-1.76	1
AA953_RS07400	paoB	PaoABC aldehyde oxidoreductase, FAD-containing subunit	0	-0.94	-1.6	-2.13	0
AA953_RS07395	paoC	PaoABC aldehyde oxidoreductase, Moco-containing subunit	0	-0.7	-1.42	-1.93	0
AA953_RS07390	paoD	moco insertion factor for PaoABC aldehyde oxidoreductase	0	-0.51	-1.37	-2.13	0
AA953_RS07385	yagP	LysR family putative transcriptional regulator	0	-0.6	-0.78	-1.57	3
AA953_RS07270	ykfA	CP4-6 prophage; putative GTP-binding protein	0	-0.34	-0.83	-1.4	0
AA953_RS07200	crl	sigma factor-binding protein Crl	0	0.32	0.7	1.04	25
AA953_RS07105	fadE	acyl-CoA dehydrogenase	0	-0.52	-1.6	-3.1	9
AA953_RS07100	ivy	inhibitor of c-type lysozyme, periplasmic	0	-0.38	-0.73	-1.4	0
AA953_RS06915	ldcC	lysine decarboxylase 2, constitutive	0	-0.35	-0.65	-1.07	0
AA953_RS06815	dapD	2,3,4,5-tetrahydropyridine-2,6-dicarboxylate N-succinyltransferase	0	0.24	0.71	1.35	16
AA953_RS06800	cdaR	carbohydrate diacid regulon transcriptional regulator; autoregulator	0	-0.2	-0.63	-1.77	9
AA953_RS06715	sfsA	sugar fermentation stimulation protein A	0	-0.6	-0.94	-1.09	1
AA953_RS06675	yadM	putative fimbrial-like adhesin protein	0	-0.57	-1.22	-1.42	1
AA953_RS06670	yadL	putative fimbrial-like adhesin protein	0	-0.22	-0.72	-1.42	9
AA953_RS06665	yadK	putative fimbrial-like adhesin protein	0	-0.64	-1.3	-1.88	0
AA953_RS06630	yadI	putative PTS Enzyme IIA	0	-0.66	-0.95	-1.93	3
AA953_RS06590	speE	spermidine synthase (putrescine aminopropyltransferase)	0	0.28	0.72	1.26	25
AA953_RS06585	speD	S-adenosylmethionine decarboxylase	0	0.36	1.05	1.54	25
AA953_RS06300	araC	ara regulon transcriptional activator; autorepressor	0	-0.24	-0.68	-1.48	9
AA953_RS06295	araB	L-ribulokinase	0	-0.64	-1.79	-3.32	0
AA953_RS06290	araA	L-arabinose isomerase	0	-0.56	-1.68	-2.98	0
AA953_RS06285	araD	L-ribulose-5-phosphate 4-epimerase	0	-0.31	-1.18	-2.41	9
AA953_RS06200	fixC	putative oxidoreductase	0	0.03	-0.67	-1.22	9
AA953_RS06195	fixB	putative electron transfer flavoprotein, NAD/FAD-binding domain and ETFP adenine nucleotide-binding domain-like protein	0	0.18	-0.36	-1.18	9
AA953_RS06125	dapB	dihydrodipicolinate reductase	0	0.52	1.2	1.63	25
AA953_RS06120	rihC	ribonucleoside hydrolase 3	0	0.01	-0.43	-1.88	12
AA953_RS06085	rpsT	30S ribosomal protein S20	0	0.18	0.97	1.69	16
AA953_RS06070	nhaA	Na+/H+ antiporter NhaA	0	-0.66	-1.07	-1.22	1
AA953_RS06005	AA953_RS06005	hypothetical protein	0	-0.14	0.78	1.19	16
AA953_RS05970	arcA	response regulator in two-component regulatory system with ArcB or CpxA	0	-0.36	-0.87	-1.22	0
AA953_RS05900	serB	phosphoserine phosphatase	0	0.23	0.54	1.04	25
AA953_RS05875	deoB	phosphopentomutase	0	-0.4	-0.89	-1.2	0
AA953_RS05870	deoA	thymidine phosphorylase	0	-0.46	-1.24	-1.56	0
AA953_RS05735	lgoD	L-galactonate oxidoreductase; L-gulonate oxidoreductase	0	-0.77	-1.31	-1.63	1
AA953_RS05730	lgoR	putative transcriptional activator for L-galactonate catabolism	0	-0.15	-0.94	-2.75	9
AA953_RS05725	lgoT	putative L-galactonate:H+ symporter	0	-0.55	-1.27	-1.88	0
AA953_RS05680	hsdS	specificity determinant for hsdM and hsdR	0	0.31	0.8	1.02	25
AA953_RS05670	mcrB	5-methylcytosine-specific restriction enzyme McrBC, subunit McrB	0	0.43	1.26	1.55	25
AA953_RS05665	mcrC	5-methylcytosine-specific restriction enzyme McrBC, subunit McrC	0	0.67	1.31	1.73	25
AA953_RS05625	yjiM	putative 2-hydroxyglutaryl-CoA dehydratase	0	-0.41	-1.19	-2.37	9
AA953_RS05620	yjiL	putative ATPase, activator of (R)-hydroxyglutaryl-CoA dehydratase	0	-0.63	-1.24	-2.21	0
AA953_RS05600	kptA	RNA 2'-phosphotransferase	0	-0.81	-0.78	-1.3	3
AA953_RS05585	iadA	isoaspartyl dipeptidase	0	0.26	0.55	1	25
AA953_RS05540	AA953_RS05540	D-mannonate oxidoreductase, NAD-dependent	0	-0.24	-0.73	-1.6	9
AA953_RS05535	AA953_RS05535	mannonate hydrolase	0	-0.2	-0.72	-1.61	9
AA953_RS05530	AA953_RS05530	hypothetical protein	0	-0.24	-0.64	-1.53	9
AA953_RS05525	gntP	fructuronate transporter	0	-0.07	-0.75	-2.34	9
AA953_RS05475	AA953_RS05475	tyrosine recombinase/inversion of on/off regulator of fimA	0	0.24	1.03	1.56	16
AA953_RS05460	nanC	N-acetylnuraminic acid outer membrane channel protein	0	-0.31	-1.2	-2.26	9
AA953_RS05455	nanM	N-acetylneuraminic acid mutarotase	0	-0.75	-1.23	-1.57	0
AA953_RS05450	nanS	9-O-acetyl N-acetylneuraminic acid esterase	0	-0.59	-1.35	-1.77	0
AA953_RS05430	yjhX	UPF0386 family protein	0	0.29	-0.26	-1.39	9
AA953_RS05425	yjhQ	GNAT family putative N-acetyltransferase	0	-0.21	-0.36	-1.45	12
AA953_RS05420	yjhP	putative methyltransferase	0	0	-0.58	-1.49	9
AA953_RS05415	sgcX	putative endoglucanase with Zn-dependent exopeptidase domain	0	-2.18	-3.91	-5.5	0
AA953_RS05410	sgcB	putative enzyme IIB component of PTS	0	-2.58	-4.48	-6.26	0
AA953_RS05405	sgcC	putative PTS system EIIC permease component	0	-2.69	-4.39	-6.04	0
AA953_RS05400	sgcQ	putative nucleoside triphosphatase	0	-3.01	-4.33	-5.34	1
AA953_RS05395	sgcA	putative phosphotransferase enzyme IIA component	0	-1.82	-2.72	-3.38	1
AA953_RS05390	sgcE	putative epimerase	0	-1.66	-2.46	-3.23	0
AA953_RS05385	sgcR	putative DNA-binding transcriptional regulator	0	-1.34	-2.06	-2.51	1
AA953_RS05380	yjhI	putative DNA-binding transcriptional regulator	0	-0.46	-0.97	-2.61	9
AA953_RS05375	yjhH	putative lyase/synthase	0	-0.22	-0.91	-1.9	9
AA953_RS05370	yjhG	putative dehydratase	0	-0.52	-1.18	-1.99	0
AA953_RS05365	yjhF	putative transporter	0	-0.44	-1.13	-1.6	0
AA953_RS05260	yjhB	putative MFS transporter, membrane protein	0	-0.37	-0.94	-2.19	9
AA953_RS05220	ahr	broad specificity NADPH-dependent aldehyde reductase, Zn-containing	0	-0.54	-1.19	-1.49	0
AA953_RS05215	idnK	thermosensitive gluconokinase	0	-0.36	-0.71	-1.51	0
AA953_RS05210	idnD	L-idonate 5-dehydrogenase, NAD-binding	0	-0.38	-1.44	-3.05	9
AA953_RS05205	idnO	5-keto-D-gluconate-5-reductase	0	-0.45	-1.42	-2.88	9
AA953_RS05200	idnT	L-idonate and D-gluconate transporter	0	-0.24	-1.04	-1.2	10
AA953_RS05190	yjgR	DUF853 family protein with NTPase fold	0	-0.4	-0.77	-1.1	0
AA953_RS05115	yjgH	UPF0131 family protein	0	-0.44	-0.79	-1.63	0
AA953_RS05065	nrdD	anaerobic ribonucleoside-triphosphate reductase	0	-0.54	-1.18	-1.73	0
AA953_RS05060	nrdG	anaerobic ribonucleotide reductase activating protein	0	-0.54	-0.34	-1.78	12
AA953_RS05030	yjfF	putative sugar ABC transporter permease	0	-0.76	-2.01	-3.01	0
AA953_RS04965	ytfK	DUF1107 family protein	0	-1.27	-1.75	-2.25	1
AA953_RS04960	ytfJ	putative transcriptional regulator	0	-0.73	-1.71	-4.19	9
AA953_RS04945	cpdB	2',3'-cyclic-nucleotide 2'-phosphodiesterase/3'-nucleotidase	0	0.25	-0.04	-1	12
AA953_RS04920	cycA	D-alanine/D-serine/glycine transporter	0	-0.1	-0.75	-1.54	9
AA953_RS04895	rplI	50S ribosomal protein L9	0	0.22	0.6	1.01	25
AA953_RS04890	rpsR	30S ribosomal protein S18	0	0.25	0.62	1.02	25
AA953_RS04875	AA953_RS04875	hypothetical protein	0	-0.73	-0.75	-1.2	3
AA953_RS04870	yjfY	YhcN family protein, periplasmic	0	-0.93	-0.86	-1.33	3
AA953_RS04840	ulaA	L-ascorbate-specific enzyme IIC permease component of PTS	0	-0.35	-1.05	-1.48	0
AA953_RS04820	bsmA	bioflm peroxide resistance protein	0	-0.97	-2.51	-4.13	0
AA953_RS04815	yjfN	DUF1471 family periplasmic protein	0	-1.04	-2.55	-4.24	0
AA953_RS04810	aidB	DNA alkylation damage repair protein; flavin-containing DNA binding protein, weak isovaleryl CoA dehydrogenase	0	-0.54	-1.17	-1.57	0
AA953_RS04710	nnr	bifunctional NAD(P)H-hydrate repair enzyme; C-terminal domain ADP-dependent (S)-NAD(P)H-hydrate dehydratase and N-terminal domain NAD(P)H-hydrate epimerase	0	-0.56	-0.97	-1.2	1
AA953_RS04645	frdA	anaerobic fumarate reductase catalytic and NAD/flavoprotein subunit	0	-0.45	-1.06	-1.86	0
AA953_RS04640	frdB	fumarate reductase (anaerobic), Fe-S subunit	0	-0.47	-1.14	-1.99	0
AA953_RS04635	frdC	fumarate reductase (anaerobic), membrane anchor subunit	0	-0.44	-1.17	-1.89	0
AA953_RS04630	frdD	fumarate reductase (anaerobic), membrane anchor subunit	0	-0.49	-1.13	-1.95	0
AA953_RS04620	blc	outer membrane lipoprotein cell division and growth lipocalin	0	-0.46	-1.05	-1.82	0
AA953_RS04560	aspA	aspartate ammonia-lyase	0	-0.24	-0.86	-2.41	9
AA953_RS04505	ghoT	toxin of GhoTS toxin-antitoxin pair; membrane-lytic protein; stimulator of persister cell formation	0	-0.55	-1.44	-2.61	0
AA953_RS04500	ghoS	antitoxin of the GhoTS toxin-antitoxin system	0	-1.06	-1.32	-2.98	3
AA953_RS04495	yjdJ	GNAT family putative N-acetyltransferase	0	-0.33	-0.86	-1.19	0
AA953_RS04480	dcuR	response regulator in two-component regulatory system with DcuS	0	-0.3	-0.75	-1.49	9
AA953_RS04455	melB	melibiose:sodium symporter	0	-0.77	-1.42	-2.55	0
AA953_RS04450	melA	alpha-galactosidase, NAD(P)-binding	0	-0.68	-1.44	-3.03	0
AA953_RS04440	melR	melibiose operon transcriptional regulator; autoregulator	0	-0.27	-0.54	-1.51	9
AA953_RS04430	adiY	adi system transcriptional activator	0	-0.55	-0.59	-1.59	3
AA953_RS04380	yjdN	metalloprotein superfamily protein	0	-1.21	-2.53	-4.18	0
AA953_RS04290	alsB	D-allose ABC transporter periplasmic binding protein	0	-0.39	-0.8	-1.73	0
AA953_RS04285	alsA	D-allose ABC transporter ATPase	0	-0.11	-0.75	-2.49	9
AA953_RS04280	alsC	D-allose ABC transporter permease	0	-0.19	-0.87	-2.34	9
AA953_RS04275	alsE	allulose-6-phosphate 3-epimerase	0	-0.33	-0.63	-1.95	9
AA953_RS04270	alsK	D-allose kinase	0	-0.21	-0.71	-1.48	9
AA953_RS04225	gltP	glutamate/aspartate:proton symporter	0	-0.2	0.54	1.8	16
AA953_RS04190	nrfA	cytochrome c nitrite reductase	0	0.22	0.59	1	25
AA953_RS04185	acs	acetyl-CoA synthetase	0	0.07	-1.06	-3.44	9
AA953_RS04180	yjcH	DUF485 family inner membrane protein	0	-0.07	-1.67	-4.52	9
AA953_RS04175	actP	cation acetate symporter	0	-0.07	-1.64	-4.67	9
AA953_RS04160	ghxP	guanine/hypoxanthine permease, high affinity; guanine/hypoxanthine:H+ symporter	0	0.32	0.64	1.04	25
AA953_RS04145	yjcC	putative membrane-anchored cyclic-di-GMP phosphodiesterase	0	-0.63	-0.99	-1.18	1
AA953_RS04125	yjbR	DUF419 family protein	0	-0.44	-0.81	-1.18	0
AA953_RS04120	yjbQ	thiamine phosphate synthase	0	-0.37	-0.76	-1.02	0
AA953_RS04115	aphA	class B acid phosphatase	0	-0.22	-0.66	-1.37	9
AA953_RS04060	yjbJ	stress-induced protein, UPF0337 family	0	-1.66	-2.03	-2.99	3
AA953_RS04015	malM	maltose regulon periplasmic protein	0	0.57	-0.19	-4.25	12
AA953_RS04010	lamB	maltoporin	0	0.61	-0.86	-4.96	12
AA953_RS04005	malK	maltose ABC transportor ATPase	0	0.68	-0.57	-4.64	12
AA953_RS03995	malE	maltose-binding periplasmic protein	0	0.61	-0.65	-4.63	12
AA953_RS03990	malF	maltose transporter membrane protein	0	0.56	-0.77	-4.55	12
AA953_RS03985	malG	maltose ABC transporter permease	0	0.45	-0.93	-4.73	12
AA953_RS03980	xylE	D-xylose-proton symporter	0	0.06	-1.02	-2.62	9
AA953_RS03945	yjbE	extracellular polysaccharide production threonine-rich protein	0	-0.94	-1.15	-1.28	4
AA953_RS03920	pepE	peptidase E, alpha-aspartyl dipeptidase	0	0.13	-0.24	-1.85	12
AA953_RS03895	aceK	bifunctional isocitrate dehydrogenase kinase/phosphatase	0	-1	-2.28	-3.03	0
AA953_RS03890	aceA	isocitrate lyase	0	-1	-2.6	-3.85	0
AA953_RS03885	aceB	malate synthase A	0	-1.06	-2.6	-3.45	0
AA953_RS03730	rplL	50S ribosomal protein L7/L12	0	0.2	0.62	1.09	25
AA953_RS03720	rplA	50S ribosomal subunit protein L1	0	0.28	0.57	1.04	25
AA953_RS03715	rplK	50S ribosomal subunit protein L11	0	0.26	0.59	1.04	25
AA953_RS03600	argH	argininosuccinate lyase	0	0.49	0.76	1.21	25
AA953_RS03595	argB	acetylglutamate kinase	0	0.61	0.81	1.2	25
AA953_RS03590	argC	N-acetyl-gamma-glutamylphosphate reductase, NAD(P)-binding	0	0.57	0.96	1.41	25
AA953_RS03580	AA953_RS03580	hypothetical protein	0	0.26	0.79	1.35	25
AA953_RS03575	ppc	phosphoenolpyruvate carboxylase	0	0.27	0.72	1.23	25
AA953_RS03570	eptC	LPS heptose I phosphoethanolamine transferase	0	0.45	0.8	1.13	25
AA953_RS03550	pflD	glycyl radical enzyme	0	-0.33	-0.51	-1.07	0
AA953_RS03545	frwB	putative enzyme IIB component of PTS	0	-0.55	-0.48	-1.27	3
AA953_RS03540	frwC	putative enzyme IIC component of PTS	0	-0.38	-1.25	-2.15	9
AA953_RS03535	frwA	putative PTS enzyme: Hpr, enzyme I and II components	0	-0.37	-0.83	-1.41	0
AA953_RS03530	fsaB	fructose-6-phosphate aldolase 2	0	0.12	-0.21	-1.04	12
AA953_RS03525	gldA	glycerol dehydrogenase	0	-0.2	-0.68	-1.08	0
AA953_RS03505	katG	catalase-peroxidase HPI, heme b-containing	0	-0.25	-0.85	-1.27	0
AA953_RS03500	metF	5,10-methylenetetrahydrofolate reductase	0	0.33	0.71	1.45	25
AA953_RS03430	zapB	FtsZ stabilizer, septal ring assembly factor, cell division stimulator	0	-0.08	0.46	1.02	16
AA953_RS03425	glpF	glycerol facilitator	0	-0.22	-1.36	-4.12	9
AA953_RS03420	glpK	glycerol kinase	0	-0.1	-1	-3.24	9
AA953_RS03380	cdh	CDP-diacylglycerol phosphotidylhydrolase	0	0.3	0.98	1.55	25
AA953_RS03375	sbp	sulfate transporter subunit	0	0.71	1.07	1.22	24
AA953_RS03340	kdgT	2-keto-3-deoxy-D-gluconate transporter	0	-0.46	-0.69	-1.23	0
AA953_RS03320	rhaR	transcriptional activator of rhaSR	0	-0.24	-0.99	-2.31	9
AA953_RS03315	rhaS	transcriptional activator of rhaBAD and rhaT	0	-0.16	-0.97	-2	9
AA953_RS03165	yihQ	putative sulpholipid alpha-glucosidase; alpha-glucosyl fluoride glucosidase	0	-0.19	-0.53	-1.23	9
AA953_RS03145	yihN	MFS transporter family protein	0	-0.17	-0.17	-1.38	12
AA953_RS03130	typA	GTP-binding protein	0	0.16	0.54	1.12	16
AA953_RS03120	glnA	glutamine synthetase	0	0.41	0.67	1.15	25
AA953_RS03115	glnL	PAS domain-containing sensor histidine kinase	0	0.15	0.55	1.18	16
AA953_RS02995	fadB	fatty acid oxidation complex subunit alpha	0	-0.28	-1.68	-3.7	9
AA953_RS02990	fadA	3-ketoacyl-CoA thiolase	0	-0.26	-1.79	-3.76	9
AA953_RS02935	rmuC	DNA recombination protein	0	-0.33	-0.64	-1.17	0
AA953_RS02930	udp	uridine phosphorylase	0	-0.22	-0.85	-1.27	0
AA953_RS02925	ysgA	putative carboxymethylenebutenolidase	0	-0.17	-0.53	-1.4	9
AA953_RS02920	metE	5-methyltetrahydropteroyltriglutamate- homocysteine S-methyltransferase	0	0.96	1.29	1.77	25
AA953_RS02910	yigM	putative inner membrane EamA-like transporter	0	0.25	0.71	1.03	25
AA953_RS02640	ilvC	ketol-acid reductoisomerase, NAD(P)-binding	0	0.73	1.14	1.41	24
AA953_RS02420	glmU	bifunctional N-acetylglucosamine-1-phosphate uridyltransferase/glucosamine-1-phosphate acetyltransferase	0	0.22	0.62	1.19	16
AA953_RS02315	tnaB	tryptophan transporter of low affinity	0	-0.42	-1.92	-3.4	9
AA953_RS02310	tnaA	tryptophanase	0	0.01	-1.03	-3.04	9
AA953_RS02290	yidD	membrane protein insertion efficiency factor, UPF0161 family inner membrane protein	0	0.41	0.91	1.3	25
AA953_RS02285	rnpA	ribonuclease P protein component	0	0.49	0.95	1.29	25
AA953_RS02280	rpmH	50S ribosomal protein L34	0	0.18	0.89	1.35	16
AA953_RS02265	recF	DNA recombination protein RecF	0	0.34	0.8	1.23	25
AA953_RS02245	yidA	sugar phosphate phosphatase	0	0.35	0.81	1.1	25
AA953_RS02235	dgoR	D-galactonate catabolism operon transcriptional repressor	0	-0.32	-0.91	-1	1
AA953_RS02230	dgoK	2-oxo-3-deoxygalactonate kinase	0	-0.63	-1.41	-1.71	0
AA953_RS02225	dgoA	2-oxo-3-deoxygalactonate 6-phosphate aldolase	0	-0.78	-1.91	-2.16	1
AA953_RS02220	dgoD	D-galactonate dehydratase	0	-0.8	-1.61	-2.43	0
AA953_RS02215	dgoT	D-galactonate transporter	0	-0.65	-1.58	-1.75	1
AA953_RS02200	yidQ	conserved outer membrane protein	0	-0.31	-0.64	-1.38	0
AA953_RS02155	yidK	putative transporter	0	-0.43	-1.11	-1.01	1
AA953_RS02150	yidJ	sulfatase/phosphatase superfamily protein	0	-0.27	-1.22	-1.34	10
AA953_RS02130	yidF	putative Cys-type oxidative YidJ-maturating enzyme	0	-0.53	-1.15	-2.27	0
AA953_RS02120	tisB	toxic membrane persister formation peptide, LexA-regulated	0	-0.5	-1.13	-1.82	0
AA953_RS02115	AA953_RS02115	hypothetical protein	0	-0.58	-1.02	-1.56	0
AA953_RS02080	uhpC	membrane protein regulates uhpT expression	0	0.2	0.64	1.05	25
AA953_RS02075	uhpT	hexose phosphate transporter	0	-0.76	-1.78	-2.61	0
AA953_RS02055	nepI	purine ribonucleoside efflux pump NepI	0	-0.37	0.64	2.37	16
AA953_RS02040	nlpA	cytoplasmic membrane lipoprotein-28	0	0.44	0.81	1.15	25
AA953_RS01965	ligB	DNA ligase B	0	-0.61	-0.55	-1.08	3
AA953_RS01960	yicG	UPF0126 family inner membrane protein	0	0.03	0.64	1.7	16
AA953_RS01940	pyrE	orotate phosphoribosyltransferase	0	0.52	1.16	1.8	25
AA953_RS01915	rpmB	50S ribosomal protein L28	0	0.21	0.64	1.14	16
AA953_RS01910	rpmG	50S ribosomal protein L33	0	0.2	0.79	1.25	25
AA953_RS01820	yibB	YibB family protein, function unknown	0	0.07	0.91	1.12	15
AA953_RS01815	kbl	glycine C-acetyltransferase	0	-0.38	-0.85	-1.14	0
AA953_RS01810	tdh	L-threonine 3-dehydrogenase	0	-0.36	-0.86	-1.11	0
AA953_RS01805	waaH	LPS(HepIII)-glucuronic acid glycosyltransferase	0	-0.89	-1.39	-1.62	1
AA953_RS01800	yibQ	putative polysaccharide deacetylase	0	0.36	0.72	1.13	25
AA953_RS01790	gpmM	phosphoglycero mutase III, cofactor-independent	0	0.01	0.7	1.46	16
AA953_RS01750	lldR	dual role activator/repressor for lldPRD operon	0	-0.09	-0.42	-1.03	9
AA953_RS01745	lldP	L-lactate permease	0	-0.13	-0.8	-1.9	9
AA953_RS01720	mtlA	mannitol-specific PTS enzyme: IIA, IIB and IIC components	0	-0.2	-0.83	-1.66	9
AA953_RS01715	yibI	DUF3302 family inner membrane protein	0	-0.46	-1.46	-1.87	0
AA953_RS01710	yibH	putative membrane fusion protein (MFP) component of efflux pump	0	-0.57	-1.34	-1.83	0
AA953_RS01660	aldB	aldehyde dehydrogenase B	0	-1.17	-3.15	-5.43	0
AA953_RS01630	sgbE	L-ribulose-5-phosphate 4-epimerase SgbE	0	-0.57	-1.28	-1.51	1
AA953_RS01625	sgbU	putative L-xylulose 5-phosphate 3-epimerase	0	-0.63	-1.54	-2.24	0
AA953_RS01620	sgbH	3-keto-L-gulonate-6-phosphate decarboxylase sgbH	0	-0.32	-1.65	-1.86	10
AA953_RS01615	lyxK	L-xylulose kinase	0	-0.55	-1.16	-1.69	0
AA953_RS01610	yiaO	2,3-diketo-L-gulonate-binding periplasmic protein	0	-0.35	-1.58	-3.57	9
AA953_RS01605	yiaN	2,3-diketo-L-gulonate TRAP transporter large permease protein	0	-0.73	-1.36	-2.47	0
AA953_RS01600	yiaM	2,3-diketo-L-gulonate TRAP transporter small permease protein	0	-1.22	-1.86	-5.02	3
AA953_RS01595	yiaL	DUF386 family protein	0	-0.59	-1.76	-3.77	9
AA953_RS01590	yiaK	2,3-diketo-L-gulonate reductase, NADH-dependent	0	-0.61	-1.25	-2.69	0
AA953_RS01580	ysaA	putative hydrogenase, 4Fe-4S ferredoxin-type component	0	0.3	1.04	1.47	25
AA953_RS01560	bax	putative glucosaminidase	0	-0.51	-1.38	-2.3	0
AA953_RS01550	xylH	D-xylose ABC transporter permease	0	-0.53	-1.88	-3.37	9
AA953_RS01545	xylG	D-xylose ABC transporter dual domain ATPase	0	-0.53	-1.98	-3.59	9
AA953_RS01540	xylF	D-xylose-binding periplasmic protein	0	-0.59	-2.25	-4.68	9
AA953_RS01535	xylA	D-xylose isomerase	0	-0.53	-1.25	-1.88	0
AA953_RS01530	xylB	xylulokinase	0	-0.48	-1.15	-1.62	0
AA953_RS01520	yiaA	YiaAB family inner membrane protein, tandem domains	0	-1.18	-0.8	-1.14	4
AA953_RS01480	cspA	RNA chaperone and antiterminator, cold-inducible	0	-0.46	0.31	1.31	8
AA953_RS01475	yiaG	HTH_CROC1 family putative transcriptional regulator	0	-1.07	-1.66	-2.22	0
AA953_RS01460	yiaD	multicopy suppressor of bamB; outer membrane lipoprotein	0	0.29	0.72	1.45	16
AA953_RS01440	yhjY	autotransporter beta-domain protein	0	-0.8	-1.57	-2.32	0
AA953_RS01435	yhjX	pyruvate-inducible inner membrane protein, putative transporter	0	-0.41	-0.71	-1.13	0
AA953_RS01375	ldrD	toxic polypeptide, small	0	-0.51	-0.98	-1.44	0
AA953_RS01320	dctA	C4-dicarboxylic acid, orotate and citrate transporter	0	-0.34	-1.11	-2.7	9
AA953_RS01295	yhjG	putative inner membrane-anchored periplasmic AsmA family protein	0	-0.76	-1.5	-2.14	0
AA953_RS01270	treF	trehalase	0	-0.31	-0.81	-1.03	0
AA953_RS01260	gadA	glutamate decarboxylase A, PLP-dependent	0	-1.37	-1.83	-2.86	3
AA953_RS01240	mdtE	anaerobic multidrug efflux transporter, ArcA-regulated	0	-0.75	-1.02	-1.83	3
AA953_RS01230	gadE	gad regulon transcriptional activator	0	-0.96	-1.23	-2.66	3
AA953_RS01220	hdeA	stress response protein acid-resistance protein	0	-1.29	-1.54	-1.96	1
AA953_RS01215	hdeB	acid stress chaperone HdeB	0	-1.51	-1.81	-2.6	3
AA953_RS01210	yhiD	putative Mg(2+) transport ATPase, inner membrane protein	0	-1.05	-1.51	-2.13	0
AA953_RS01200	slp	outer membrane lipoprotein	0	-0.6	-0.53	-1.18	3
AA953_RS01135	dtpB	dipeptide and tripeptide permease B	0	-0.63	-1.19	-1.4	1
AA953_RS01125	uspB	universal stress (ethanol tolerance) protein B	0	-0.86	-1.27	-1.51	1
AA953_RS01015	yhhT	UPF0118 family putative transporter	0	-0.38	-0.75	-1.03	0
AA953_RS00900	ugpB	sn-glycerol-3-phosphate ABC transporter periplasmic binding protein	0	-0.54	-1.63	-2.91	0
AA953_RS00895	ugpA	sn-glycerol-3-phosphate ABC transporter permease	0	-0.25	-1.38	-2.5	9
AA953_RS00890	ugpE	sn-glycerol-3-phosphate ABC transporter permease	0	-0.35	-1.52	-2.41	9
AA953_RS00885	ugpC	sn-glycerol-3-phosphate import ATP-binding protein UgpC	0	-0.29	-1.14	-1.81	9
AA953_RS00880	ugpQ	glycerophosphoryl diester phosphodiesterase	0	-0.29	-0.83	-1.25	0
AA953_RS00875	yhhA	DUF2756 family protein	0	-0.92	-1.57	-2.17	0
AA953_RS00870	ggt	gamma-glutamyltranspeptidase	0	-0.49	-1.23	-1.74	0
AA953_RS00805	asd	aspartate-semialdehyde dehydrogenase, NAD(P)-binding	0	0.55	0.94	1.02	24
AA953_RS00770	glpD	aerobic glycerol-3-phosphate dehydrogenase	0	-0.23	-0.55	-1.96	12
AA953_RS00735	malT	mal regulon transcriptional activator	0	0.15	-0.21	-1.32	12
AA953_RS00730	malP	maltodextrin phosphorylase	0	1.14	0.12	-2.83	12
AA953_RS00725	malQ	4-alpha-glucanotransferase	0	1	-0.06	-2.73	17
AA953_RS00670	ompR	DNA-binding response regulator	0	-0.26	-0.54	-1.01	0
AA953_RS00660	pck	phosphoenolpyruvate carboxykinase [ATP]	0	0.01	-0.54	-2.58	12
AA953_RS00500	frlB	fructoselysine 6-phosphate deglycase	0	0.16	-0.38	-1.4	9
AA953_RS00495	frlA	fructoselysine transporter	0	0.18	-0.93	-2.43	9
AA953_RS00455	yhfG	putative antitoxin for Fic	0	-0.85	-1.42	-1.87	0
AA953_RS00450	fic	stationary phase-induced protein, putative toxin	0	-0.59	-1.27	-1.92	0
AA953_RS00440	argD	acetylornithine aminotransferase	0	0.24	0.68	1.28	16
AA953_RS00265	gspE	general secretory pathway component, cryptic	0	0.78	1.16	1.53	25
AA953_RS00055	smg	DUF494 family putative periplasmic protein	0	-0.46	-0.75	-1.16	0
