# Supplementary material for: Deciphering global gene expression and regulation strategy in Escherichia coli during carbon limitation
Source: Microb Biotechnol. 2018 Dec 11;12(2):360–76. doi: 10.1111/1751-7915.13343 (PMC6390033; doi:10.1111/1751-7915.13343)
Supplement: Supplementary file 5 — Data S3. Six groups of genes with various regulatory mechanisms. [file MBT2-12-360-s005.xlsx]

## Sheet: ABBREVIATIONS
ABBREVIATIONS
Exp2	Expression at a growth rate of 0.2/h
Exp4	Expression at a growth rate of 0.4/h
Exp6	Expression at a growth rate of 0.6/h
Exp9	Expression at a growth rate of 0.9/h
Exp104	Expression in a cAMP signaling seletion mutant CY104

## Sheet: down-group 1
GeneID	Symbol	Description	Exp2	Exp4	Exp6	Exp9	Exp104	Exp104/Exp4	Profile	Crp-cAMP control	Reference
AA953_RS23165	yhdV	putative outer membrane protein	15.5531	8.24107	13.1095	37.4978	39.5405	4.79798	8
AA953_RS23010	yhcN	cadmium and peroxide resistance protein, stress-induced	10.138	6.65658	12.264	27.5226	57.5589	8.64692	8	Yes	Shimada T, 2011
AA953_RS22895	gltF	periplasmic protein	5.72531	8.65088	14.0441	40.6544	18.3943	2.12629	16	Yes	regulonDB
AA953_RS22890	gltD	glutamate synthase, 4Fe-4S protein, small subunit	405.796	524.991	662.51	1151.91	1904.72	3.62811	25	Yes	regulonDB
AA953_RS22885	gltB	glutamate synthase	346.503	456.912	569.019	939.004	1831.46	4.00833	25	Yes	regulonDB
AA953_RS22637	yrbN	small protein	130.885	146.162	175.9	274.456	581.7	3.97982	16	Yes	This work
AA953_RS22635	deaD	ATP-dependent RNA helicase	84.0626	87.8627	106.27	169.894	212.782	2.42175	16	Yes	Shimada T, 2011
AA953_RS21625	yghF	general secretory pathway component, cryptic	2.30332	2.72965	7.74802	13.838	6.56384	2.40465	16
AA953_RS21340	serA	D-3-phosphoglycerate dehydrogenase	437.802	535.983	766.702	1392.72	1969.02	3.67367	16	Yes	regulonDB
AA953_RS20655	eno	enolase	1634.76	1472.18	2073.34	3452.42	2990.36	2.03125	16
AA953_RS19765	pheA	P-protein	119.114	129.702	186.261	244.536	314.889	2.42779	16
AA953_RS19285	xseA	exodeoxyribonuclease VII large subunit	49.1444	51.6076	63.0828	102.408	169.069	3.27605	16	Yes	regulonDB
AA953_RS18455	gtrS	serotype-specific glucosyl transferase, CPS-53 (KpLE1) prophage	19.4922	28.0564	31.4271	44.836	70.7009	2.51996	22
AA953_RS18450	gtrB	CPS-53 (KpLE1) prophage; bactoprenol glucosyl transferase	92.8899	123.131	170.773	204.149	265.094	2.15295	25
AA953_RS16765	yeeX	UPF0265 family protein	795.804	730.299	1121.85	1632.03	1632.45	2.23532	16	Yes	Zheng D,NAR 2004
AA953_RS15825	mgrB	regulatory peptide for PhoPQ, feedback inhibition	95.6932	91.7692	159.655	199.81	255.541	2.78461	16
AA953_RS15820	yebO	putative inner membrane protein	75.3744	76.1367	109.409	164.152	207.751	2.72866	16
AA953_RS15265	ydiY	acid-inducible putative outer membrane protein	5.91133	6.31947	10.354	12.8948	23.2302	3.67597	16
AA953_RS14925	ydhP	putative MFS transporter, inner membrane protein	9.03626	8.309	11.7618	20.6711	52.5956	6.32995	16	Yes	Shimada T, 2011
AA953_RS14760	cnu	nucleoid-associated oriC-binding protein; H-NS and StpA stabilizing factor	15.5621	19.9939	24.911	33.6106	45.8372	2.29256	25
AA953_RS14630	mdtJ	multidrug efflux system transporter	3.91016	5.84789	15.6187	18.7186	11.7028	2.0012	15
AA953_RS14250	ydeA	arabinose efflux transporter, arabinose-inducible	7.4649	6.47809	8.38195	19.2351	143.419	22.1392	13	Yes	Shimada T, 2011
AA953_RS13830	ydcX	DUF2566 family protein	16.5307	16.2366	25.2034	46.5853	78.0112	4.80465	16	Yes	This work
AA953_RS12675	purU	formyltetrahydrofolate hydrolase	159.393	188.448	236.416	324.602	395.023	2.0962	25
AA953_RS12275	iraM	RpoS stabilzer during Mg starvation, anti-RssB factor	1.61088	0.870053	2.94909	5.14996	5.16081	5.9316	8
AA953_RS12025	ndh	respiratory NADH dehydrogenase 2/cupric reductase	51.0728	41.8545	60.7006	108.615	101.566	2.42664	16
AA953_RS11410	gnsA	putative phosphatidylethanolamine synthesis regulator	60.4066	73.7394	118.218	159.431	265.908	3.60605	25
AA953_RS11405	ymcE	cold shock gene	19.8723	19.3446	35.4758	45.527	76.6177	3.96067	16
AA953_RS10965	aroA	5-enolpyruvylshikimate-3-phosphate synthetase	201.55	249.429	355.998	536.285	819.011	3.28354	25	Yes	regulonDB
AA953_RS10960	serC	3-phosphoserine/phosphohydroxythreonine aminotransferase	1050.63	1210.44	1535.5	2101.3	3349.47	2.76716	25	Yes	regulonDB
AA953_RS10575	yliF	putative membrane-anchored diguanylate cyclase	5.40774	5.79951	10.2491	21.948	13.3805	2.30718	16
AA953_RS10385	rhlE	ATP-dependent RNA helicase	10.6566	11.4021	19.4273	45.8975	58.6249	5.1416	16
AA953_RS09820	aroG	3-deoxy-D-arabino-heptulosonate-7-phosphate synthase, phenylalanine repressible	357.609	449.118	666.552	1100.22	926.279	2.06244	25
AA953_RS09525	ybfA	DUF2517 family protein	33.0539	22.9482	44.3932	120.375	203.977	8.88859	16
AA953_RS08760	quuD	DLP12 prophage; putative antitermination protein	1.01816	2.08877	2.48696	2.31195	5.81396	2.78344	21
AA953_RS08405	ybaK	Cys-tRNA(Pro)/Cys-tRNA(Cys) deacylase	68.512	76.8284	102.829	139.001	170.505	2.2193	16
AA953_RS07995	brnQ	branched-chain amino acid transport system 2 carrier protein; LIV-II transport system for Ile, Leu, and Val	30.1658	32.0303	44.2247	64.925	68.9623	2.15303	16
AA953_RS07445	ecpR	putative transcriptional regulator for the ecp operon	3.42338	4.36539	8.10917	14.0452	10.2483	2.34762	25
AA953_RS06005	AA953_RS06005	hypothetical protein	17.1848	15.5456	29.4285	39.2957	70.2374	4.51814	16
AA953_RS05680	hsdS	specificity determinant for hsdM and hsdR	8.55197	10.5996	14.8506	17.3102	26.761	2.52472	25
AA953_RS05665	mcrC	5-methylcytosine-specific restriction enzyme McrBC, subunit McrC	1.8927	3.01177	4.68719	6.28175	7.09183	2.3547	25
AA953_RS05475	AA953_RS05475	tyrosine recombinase/inversion of on/off regulator of fimA	26.3123	30.9983	53.7166	77.7461	101.992	3.29024	16
AA953_RS04225	gltP	glutamate/aspartate:proton symporter	18.792	16.3078	27.2479	65.443	34.5607	2.11927	16
AA953_RS03575	ppc	phosphoenolpyruvate carboxylase	294.896	355.942	485.365	693.822	1059.85	2.97759	25
AA953_RS03430	zapB	FtsZ stabilizer, septal ring assembly factor, cell division stimulator	543.302	512.684	748	1101.6	1475.52	2.87804	16
AA953_RS03130	typA	GTP-binding protein	457.217	510.172	663.542	991.897	1155.67	2.26526	16
AA953_RS02245	yidA	sugar phosphate phosphatase	67.5329	86.1004	118.587	145.236	217.709	2.52855	25
AA953_RS02055	nepI	purine ribonucleoside efflux pump NepI	4.06135	3.14041	6.34545	20.9977	22.5841	7.19145	16	Yes	Shimada T, 2011
AA953_RS01960	yicG	UPF0126 family inner membrane protein	1.43952	1.47008	2.24439	4.68816	4.01653	2.73219	16
AA953_RS01820	yibB	YibB family protein, function unknown	23.984	25.1535	45.1935	52.2689	100.019	3.97636	15
AA953_RS01790	gpmM	phosphoglycero mutase III, cofactor-independent	142.866	144.077	231.91	392.479	383.465	2.66152	16
AA953_RS01580	ysaA	putative hydrogenase, 4Fe-4S ferredoxin-type component	7.35378	9.06585	15.0992	20.3021	31.3505	3.45809	25
AA953_RS01480	cspA	RNA chaperone and antiterminator, cold-inducible	146.866	107.075	182.143	364.463	1606.39	15.0025	8

## Sheet: down-group 2
GeneID	Symbol	Description	Exp2	Exp4	Exp6	Exp9	Exp104	Exp104/Exp4	Profile
ncRNA090	C0614	C0614 small RNA	6.21523	4.9507	6.95189	16.3545	9.79034	1.97757	13
ncRNA053	rttR	RttR small RNA	20.8981	17.1586	35.5137	58.7954	28.2466	1.64621	16
ncRNA037	nc2	nc2 small RNA	462.281	534.039	634.518	1012.5	733.628	1.37374	16
ncRNA036	ffs	4.5S RNA component of the signal recognition particle (SRP)	12.3171	7.757	17.0417	38.1524	15.0937	1.94581	8
ncRNA028	nc9	nc9 small RNA	339.068	481.53	763.123	1058.96	458.714	0.952617	25
ncRNA019	lysC5'	lysC5' small RNA	861.416	1141.66	1363.39	1742.05	1236.56	1.08313	25
ncRNA016	glnA3'	glnA3' small RNA	72.0575	81.1244	103.256	154.005	71.2099	0.877786	16
ncRNA012	glmZ	GlmZ small regulatory RNA	2545.76	2482.95	3356.82	5554.4	3021.5	1.2169	16
AA953_RS23135	fis	Fis family transcriptional regulator	654.343	729.679	1022.56	1426.85	840.078	1.1513	16
AA953_RS22975	rplM	50S ribosomal subunit protein L13	3436.1	4144.2	5521.85	7205.59	5297.59	1.27831	25
AA953_RS22970	rpsI	30S ribosomal subunit protein S9	3514.04	4176.54	5321.04	7069.86	4654.04	1.11433	25
AA953_RS22755	rplU	50S ribosomal protein L21	4040.66	4661.58	6177.43	8155.77	5732.85	1.22981	25
AA953_RS22750	rpmA	50S ribosomal protein L27	3019.99	3425.42	4846.93	6372.26	4285.68	1.25114	25
AA953_RS22700	secG	protein-export membrane protein SecG	1353.36	1358.07	2000.11	2927.82	1558.96	1.14793	16
AA953_RS22685	argG	argininosuccinate synthetase	300.894	427.815	594.017	832.42	594.878	1.3905	25
AA953_RS22260	rlmG	23S rRNA m(2)G1835 methyltransferase, SAM-dependent	16.4993	19.3435	25.5882	34.162	24.9939	1.29211	25
AA953_RS22250	higB	mRNA interferase toxin of the HigB-HigA toxin-antitoxin system	6.24249	7.39178	11.1039	12.5152	12.7004	1.71817	25
AA953_RS22160	rpsU	30S ribosomal protein S21	5089.03	5309.52	7274.93	10566.2	5109.9	0.962403	16
AA953_RS21895	ygiQ	Radical SAM superfamily protein	30.0548	40.7292	48.8594	65.764	72.8027	1.78748	25
AA953_RS21640	sslE	putative secreted and surface-associated lipoprotein mucinase	11.1492	13.6119	27.3547	44.9238	23.531	1.72871	16
AA953_RS21635	pppA	bifunctional prepilin leader peptidase/ methylase	16.4484	21.8665	35.4479	46.57	25.7411	1.17719	25
AA953_RS21630	yghG	secretin (GspDbeta) OM localization lipoprotein pilotin	7.55705	12.651	23.8544	43.9775	21.5342	1.70218	25
AA953_RS21620	yghE	type II secretion system protein GspL	1.38338	1.22927	2.00984	4.11032	1.41717	1.15286	16
AA953_RS21495	endA	DNA-specific endonuclease I	3.73064	3.29269	4.64196	7.95152	6.33937	1.92528	16
AA953_RS20855	argA	amino acid N-acetyltransferase and inactive acetylglutamate kinase	276.502	335.047	436.233	598.482	411.449	1.22803	25
AA953_RS20750	sdaB	L-serine dehydratase 2	16.319	17.7418	29.897	36.9581	9.87499	0.556596	15
AA953_RS20580	cysJ	sulfite reductase subunit alpha	224.902	318.498	387.083	543.157	472.532	1.48363	25
AA953_RS20575	cysI	sulfite reductase, beta subunit, NAD(P)-binding, heme-binding	320.019	462.09	534.718	684.624	644.507	1.39476	25
AA953_RS20520	cysD	sulfate adenylyltransferase, subunit 2	336.128	480.299	604.472	863.145	689.112	1.43476	25
AA953_RS20515	cysN	sulfate adenylyltransferase	353.108	505.548	556.1	733.958	683.828	1.35265	22
AA953_RS20510	cysC	adenosine 5'-phosphosulfate kinase	151.502	216.092	262.891	354.467	369.079	1.70797	25
AA953_RS20165	mprA	transcriptional repressor of microcin B17 synthesis and multidrug efflux	221.578	270.76	362.331	464.84	389.641	1.43906	25
AA953_RS20140	proW	glycine betaine/proline ABC transporter permease	265.464	318.879	462.566	730.274	233.386	0.731896	16
AA953_RS20135	proV	glycine betaine/proline ABC transporter periplasmic binding protein	245.441	298.411	486.057	797.02	277.153	0.928762	16
AA953_RS20095	stpA	DNA binding protein, nucleoid-associated	463.579	609.084	903.461	1443.81	1127.61	1.85132	25
AA953_RS19630	nadB	quinolinate synthase, L-aspartate oxidase (B protein) subunit	40.1437	49.4225	63.1796	82.3772	44.2985	0.896322	25
AA953_RS19405	suhB	inositol monophosphatase	133.702	155.925	221.137	282.645	172.819	1.10835	25
AA953_RS19235	purN	phosphoribosylglycinamide formyltransferase	235.057	287.218	366.729	471.387	538.422	1.87461	25
AA953_RS19220	uraA	uracil permease	29.8948	40.6231	51.1403	61.8615	41.2394	1.01517	25
AA953_RS18825	cysM	cysteine synthase B	175.984	248.999	304.493	388.178	340.807	1.36871	25
AA953_RS18800	ptsI	PEP-protein phosphotransferase of PTS system (enzyme I)	982.249	1270.01	1807.93	1974.66	956.969	0.753512	24
AA953_RS18440	intS	CPS-53 (KpLE1) prophage; putative prophage CPS-53 integrase	17.1681	18.65	27.1714	38.7165	30.2684	1.62297	16
AA953_RS18325	yfcL	uncharacterized protein	176.838	204.116	277.212	388.845	374.153	1.83304	25
AA953_RS17720	mqo	malate dehydrogenase, FAD/NAD(P)-binding domain	16.1432	13.6294	27.4948	141.517	15.0456	1.10391	16
AA953_RS17535	lpxT	lipid A 1-diphosphate synthase; undecaprenyl pyrophosphate:lipid A 1-phosphate phosphotransferase	33.5759	43.5502	70.433	107.709	57.152	1.31233	25
AA953_RS17440	lysP	lysine transporter	205.66	246.124	327.017	555.485	212.116	0.861827	16
AA953_RS17350	dusC	tRNA-dihydrouridine synthase C	15.8506	19.8367	24.5451	34.1894	26.959	1.35905	25
AA953_RS17005	yegD	Hsp70 chaperone family protein	25.3029	35.3573	50.9251	83.2172	37.9287	1.07272	25
AA953_RS16802	yoeI	small protein	341.379	462.723	658.359	808.762	562.368	1.21535	25
AA953_RS16800	plaP	putrescine importer, low affinity	129.341	171.291	227.097	306.941	190.924	1.11462	25
AA953_RS16630	yeeN	UPF0082 family protein	91.7097	109.528	169.583	241.236	196.265	1.79191	25
AA953_RS16300	yecF	DUF2594 family protein	87.9906	92.8375	160.067	197.923	137.376	1.47975	15
AA953_RS16230	yecJ	DUF2766 family protein	78.3157	103.529	133.837	159.114	193.104	1.86522	25
AA953_RS16030	ruvC	crossover junction endodeoxyribonuclease RuvC	150.445	179.949	258.552	343.814	263.274	1.46304	25
AA953_RS15965	edd	6-phosphogluconate dehydratase	8.88521	10.2546	13.3054	21.3914	14.5989	1.42364	16
AA953_RS15910	yobA	CopC family protein	55.8131	53.2929	104.532	196.063	93.2864	1.75045	16
AA953_RS15905	yebZ	inner membrane protein	34.003	34.0802	65.147	131.69	43.2609	1.26938	16
AA953_RS15900	yebY	DUF2511 family protein	94.6393	90.9384	140.799	260.89	149.786	1.64712	16
AA953_RS15790	AA953_RS15790	hypothetical protein	11.7293	17.8444	26.1564	29.9589	11.7454	0.658216	24
AA953_RS15580	mipA	scaffolding protein for murein synthesizing machinery	603.406	843.417	1104.35	1216.16	736.856	0.873655	24
AA953_RS15565	gapA	glyceraldehyde-3-phosphate dehydrogenase A	4123.2	4526.44	6807.48	9437.15	5262.12	1.16253	16
AA953_RS15300	ydjN	putative transporter	394.823	442.674	593.082	1068.6	814.901	1.84086	16
AA953_RS15230	AA953_RS15230	hypothetical protein	401.175	478.578	702.354	877.537	873.214	1.8246	25
AA953_RS15175	aroH	3-deoxy-D-arabino-heptulosonate-7-phosphate synthase, tryptophan repressible	75.5533	100.056	128.131	152.576	144.444	1.44363	25
AA953_RS14645	pntA	NAD(P) transhydrogenase subunit alpha	1065.56	1365.52	1775.44	2485.01	1551.87	1.13647	25
AA953_RS14640	pntB	NAD(P) transhydrogenase subunit beta	801.975	1032.96	1325.1	1813.2	1035.49	1.00244	25
AA953_RS14625	mdtI	multidrug efflux system transporter	5.58138	4.97491	12.1318	15.1152	7.74621	1.55706	15
AA953_RS14605	ynfM	putative arabinose efflux transporter	27.1889	45.7821	83.7215	68.0687	25.1074	0.548411	24
AA953_RS12980	rnb	ribonuclease II	223.484	284.746	376.602	513.176	503.731	1.76905	25
AA953_RS12840	trpE	component I of anthranilate synthase	102.91	138.428	177.397	220.804	132.359	0.956157	25
AA953_RS12105	potB	spermidine/putrescine ABC transporter permease	22.1392	33.5155	40.9697	50.9833	40.3446	1.20376	25
AA953_RS11555	efeO	inactive ferrous ion transporter EfeUOB	82.6564	110.726	152.81	175.864	186.865	1.68763	25
AA953_RS11155	pyrD	dihydro-orotate oxidase, FMN-linked	52.0129	73.4284	91.9502	109.962	128.783	1.75385	25
AA953_RS10950	ycaO	ribosomal protein S12 methylthiotransferase accessory factor	47.4505	64.1418	100.777	142.718	93.3312	1.45508	25
AA953_RS10845	infA	translation initiation factor IF-1	919.195	937.621	1543.41	2419.7	1537.17	1.63944	16
AA953_RS10710	artJ	arginine ABC transporter periplasmic binding protein	420.413	582.62	832.432	981.581	658.103	1.12956	25
AA953_RS10570	yliE	putative membrane-anchored cyclic-di-GMP phosphodiesterase	4.41669	6.59034	10.8655	20.1045	12.2064	1.85216	25
AA953_RS10435	rlmF	23S rRNA m(6)A1618 methyltransferase, SAM-dependent	33.4375	31.532	47.2815	70.1711	46.2615	1.46713	16
AA953_RS09600	nei	endonuclease VIII and 5-formyluracil/5-hydroxymethyluracil DNA glycosylase	21.7609	33.9027	45.0552	61.0307	61.211	1.80549	25
AA953_RS09575	dtpD	dipeptide and tripeptide permease D	23.7126	22.6091	27.7978	56.8332	33.6908	1.49014	13
AA953_RS09210	mrdA	penicillin-binding protein 2, transpeptidase involved in peptidoglycan synthesis	41.0177	47.7792	60.0737	82.8404	69.2509	1.4494	25
AA953_RS08895	pheP	phenylalanine transporter	50.6731	57.784	76.4263	106.3	63.2279	1.09421	16
AA953_RS08600	purK	N5-carboxyaminoimidazole ribonucleotide synthase	231.256	287.646	382.069	496.658	416.487	1.44791	25
AA953_RS08385	gsk	inosine/guanosine kinase	38.932	48.4781	69.6932	94.1761	86.3483	1.78118	25
AA953_RS08345	apt	adenine phosphoribosyltransferase	231.318	326.905	444.329	640.221	390.178	1.19355	25
AA953_RS08250	glnK	nitrogen assimilation regulatory protein for GlnL, GlnE, and AmtB	1.91983	1.40406	1.47058	4.65518	2.80223	1.9958	13
AA953_RS08180	tig	peptidyl-prolyl cis/trans isomerase (trigger factor)	1038.54	1293.08	1651.06	2223.93	1502.2	1.16172	25
AA953_RS08110	thiI	tRNA s(4)U8 sulfurtransferase	44.4198	56.2848	76.3892	102.028	105.2	1.86907	25
AA953_RS08015	queA	S-adenosylmethionine:tRNA ribosyltransferase-isomerase	35.006	42.1961	68.4726	94.7234	72.9172	1.72806	25
AA953_RS07755	frmB	S-formylglutathione hydrolase	27.0563	32.5187	50.6489	62.4984	29.9087	0.919739	25
AA953_RS07660	codB	cytosine permease	33.478	51.6893	63.6203	76.1733	61.822	1.19603	25
AA953_RS07560	yahA	c-di-GMP-specific phosphodiesterase	48.7939	53.5785	91.6366	147.311	75.2378	1.40425	16
AA953_RS07440	ecpA	ECP pilin	51.9416	60.6021	99.2892	177.636	78.8281	1.30075	16
AA953_RS07435	ecpB	ECP production pilus chaperone	5.59354	7.22403	10.3345	19.4311	12.1925	1.68777	16
AA953_RS07200	crl	sigma factor-binding protein Crl	588.985	737.546	954.09	1211.03	1331.07	1.80473	25
AA953_RS06815	dapD	2,3,4,5-tetrahydropyridine-2,6-dicarboxylate N-succinyltransferase	1040.09	1229.99	1698.4	2642.43	1545.47	1.25649	16
AA953_RS06590	speE	spermidine synthase (putrescine aminopropyltransferase)	278.781	338.461	460.565	668.509	484.592	1.43175	25
AA953_RS06585	speD	S-adenosylmethionine decarboxylase	200.495	258.04	416.164	584.425	448.827	1.73937	25
AA953_RS06125	dapB	dihydrodipicolinate reductase	188.566	270.052	434.072	583.909	274.202	1.01537	25
AA953_RS06085	rpsT	30S ribosomal protein S20	1921.43	2177.84	3772.33	6187.95	3577.47	1.64267	16
AA953_RS05900	serB	phosphoserine phosphatase	154.123	180.671	223.841	318.001	248.482	1.37533	25
AA953_RS05670	mcrB	5-methylcytosine-specific restriction enzyme McrBC, subunit McrB	9.18272	12.3814	21.9511	26.9253	23.573	1.9039	25
AA953_RS05585	iadA	isoaspartyl dipeptidase	70.1695	84.248	102.557	140.701	121.191	1.4385	25
AA953_RS04895	rplI	50S ribosomal protein L9	2466.18	2869.79	3749.38	4956.66	3233.85	1.12686	25
AA953_RS04890	rpsR	30S ribosomal protein S18	3997.84	4770.45	6154.75	8121.52	4788.08	1.0037	25
AA953_RS04190	nrfA	cytochrome c nitrite reductase	3.68169	4.27363	5.53015	7.38375	6.87917	1.60968	25
AA953_RS04160	ghxP	guanine/hypoxanthine permease, high affinity; guanine/hypoxanthine:H+ symporter	111.994	139.794	174.434	230.889	177.591	1.27038	25
AA953_RS03730	rplL	50S ribosomal protein L7/L12	5657.94	6510.58	8704.77	12076.7	7681.06	1.17978	25
AA953_RS03720	rplA	50S ribosomal subunit protein L1	3556.67	4323.72	5282.21	7298.07	4267.61	0.987022	25
AA953_RS03715	rplK	50S ribosomal subunit protein L11	3568.15	4281.46	5386.54	7332.94	4215.35	0.984559	25
AA953_RS03600	argH	argininosuccinate lyase	215.052	302.356	363.763	496.554	400.088	1.32324	25
AA953_RS03595	argB	acetylglutamate kinase	179.631	273.516	315.169	412.229	340.909	1.2464	25
AA953_RS03590	argC	N-acetyl-gamma-glutamylphosphate reductase, NAD(P)-binding	150.922	224.408	294.582	401.08	263.796	1.17552	25
AA953_RS03580	AA953_RS03580	hypothetical protein	77.868	92.9752	134.227	198.067	141.294	1.5197	25
AA953_RS03570	eptC	LPS heptose I phosphoethanolamine transferase	67.8909	92.8943	118.247	148.495	130.632	1.40624	25
AA953_RS03500	metF	5,10-methylenetetrahydrofolate reductase	255.181	321.737	418.577	696.443	444.801	1.3825	25
AA953_RS03380	cdh	CDP-diacylglycerol phosphotidylhydrolase	21.4311	26.4207	42.3809	62.9337	40.1996	1.52152	25
AA953_RS03375	sbp	sulfate transporter subunit	21.1395	34.4689	44.3455	49.1144	18.5626	0.538533	24
AA953_RS03120	glnA	glutamine synthetase	541.123	717.492	859.062	1197.98	368.879	0.514123	25
AA953_RS03115	glnL	PAS domain-containing sensor histidine kinase	43.5123	48.366	63.6735	98.3723	43.2006	0.893202	16
AA953_RS02920	metE	5-methyltetrahydropteroyltriglutamate- homocysteine S-methyltransferase	3672.39	7137.07	8984.04	12509	4676.98	0.655308	25
AA953_RS02910	yigM	putative inner membrane EamA-like transporter	14.9476	17.8322	24.4026	30.4938	33.1976	1.86166	25
AA953_RS02640	ilvC	ketol-acid reductoisomerase, NAD(P)-binding	788.019	1308.97	1740.95	2092.45	2579.88	1.97092	24
AA953_RS02420	glmU	bifunctional N-acetylglucosamine-1-phosphate uridyltransferase/glucosamine-1-phosphate acetyltransferase	227.921	265.563	351.479	521.407	453.031	1.70593	16
AA953_RS02290	yidD	membrane protein insertion efficiency factor, UPF0161 family inner membrane protein	245.668	326.698	462.718	605.381	477.561	1.46178	25
AA953_RS02285	rnpA	ribonuclease P protein component	357.754	501.201	693.271	877.414	674.054	1.34488	25
AA953_RS02280	rpmH	50S ribosomal protein L34	2167.65	2452.04	4017.21	5532.63	2861.04	1.1668	16
AA953_RS02265	recF	DNA recombination protein RecF	26.9816	34.1414	46.846	63.2711	62.7795	1.83881	25
AA953_RS02080	uhpC	membrane protein regulates uhpT expression	18.7585	21.618	29.3269	38.7169	35.7952	1.6558	25
AA953_RS02040	nlpA	cytoplasmic membrane lipoprotein-28	132.827	180.68	233.241	295.196	248.29	1.3742	25
AA953_RS01940	pyrE	orotate phosphoribosyltransferase	32.2193	46.2712	71.958	112.554	48.555	1.04936	25
AA953_RS01915	rpmB	50S ribosomal protein L28	5390.88	6214.16	8407.66	11843.1	7024.85	1.13046	16
AA953_RS01910	rpmG	50S ribosomal protein L33	2322.11	2674.84	4023.32	5527.73	3412.3	1.2757	25
AA953_RS01800	yibQ	putative polysaccharide deacetylase	21.5727	27.7616	35.613	47.2777	48.2279	1.73722	25
AA953_RS01460	yiaD	multicopy suppressor of bamB; outer membrane lipoprotein	21.5651	26.381	35.5039	58.7904	49.3192	1.8695	16
AA953_RS00805	asd	aspartate-semialdehyde dehydrogenase, NAD(P)-binding	678.505	990.17	1299.15	1378.6	1388.44	1.40222	24
AA953_RS00440	argD	acetylornithine aminotransferase	231.119	273.817	371.409	562.667	349.307	1.27569	16
AA953_RS00265	gspE	general secretory pathway component, cryptic	1.88469	3.23367	4.20239	5.43076	3.91734	1.21142	25

## Sheet: down-group 3
GeneID	Symbol	Description	Exp2	Exp4	Exp6	Exp9	Exp104	Exp104/Exp4	Profile
AA953_RS20745	sdaC	putative serine transporter	39.43	47.9431	75.0461	86.8878	19.408	0.404815	25
AA953_RS17435	cirA	colicin IA outer membrane receptor and translocator; ferric iron-catecholate transporter	1250.08	2438.19	4396.98	3390.86	194.249	0.0796695	24
AA953_RS16585	yodB	cytochrome b561 homolog	24.0802	40.9583	70.5949	75.6496	8.33423	0.203481	24
AA953_RS15180	ydiE	hemin uptake protein HemP homolog	100.494	111.291	210.26	269.821	47.24	0.424473	15
AA953_RS10425	fiu	catecholate siderophore receptor	178.615	255.685	531.024	766.256	47.7623	0.186801	25
AA953_RS10420	ybiX	Fe(II)-dependent oxygenase superfamily protein	93.3269	116.682	196.02	222.34	29.1956	0.250215	25
AA953_RS10110	borD2	DLP12 prophage; putative lipoprotein	1125.83	1451.26	2817.67	4188.34	441.903	0.304495	25
AA953_RS08965	fepE	regulator of length of O-antigen component of lipopolysaccharide chains	1.27977	2.47582	4.36926	7.53746	1.14369	0.461945	25
AA953_RS08785	borD	DLP12 prophage; putative lipoprotein	1678.8	2290.22	3924.02	4726.33	1125.04	0.491237	25
AA953_RS07460	ykgM	50S ribosomal protein L31 type B; alternative zinc-limitation L31 protein	7329.09	13472.5	19568.3	23466.4	16.5748	0.00123026	24
AA953_RS07455	ykgO	50S ribosomal protein L36	5491	9631.65	15050.8	18158.8	16.8395	0.00174834	24

## Sheet: up-group 1
GeneID	Symbol	Description	Exp2	Exp4	Exp6	Exp9	Exp104	Exp104/Exp4	Profile	Crp-cAMP control	Reference
ncRNA123	arcZ(ryhA)	ArcZ small regulatory RNA	41.2098	24.5442	33.3194	15.2872	5.57763	0.227248	3	Yes	This work
ncRNA070	ryeA	RyeA small RNA	831.239	555.331	563.859	277.884	226.356	0.407606	3
ncRNA069	sroD	SroD small RNA	709.625	580.907	355.675	180.372	184.8	0.318123	9	Yes	regulonDB
ncRNA065	dicF	Qin prophage; DicF antisense RNA	60.2449	42.9287	29.4747	25.7403	15.3786	0.358235	1
ncRNA056	mcaS(isrA)	McaS small regulatory RNA	55.9675	48.0355	40.3194	18.4468	13.1537	0.273833	12	Yes	regulonDB
ncRNA042	sroC	SroC small regulatory RNA	3791.4	3679.4	2780.44	1122.68	629.927	0.171204	12	Yes	Shimada T, 2011
AA953_RS23495	yebB(F)	hypothetical protein	731.667	814.638	554.114	192.632	106.231	0.130403	12
AA953_RS23490	yebA	hypothetical protein	816.102	892.213	637.195	203.23	97.892	0.109718	12
AA953_RS23470	repA1	RepA1	500.226	466.58	379.857	241.069	228.971	0.490744	9
AA953_RS23450	srnB	modulator of post-segregation killing protein SrnB	130483	108369	84790.7	54118.8	31351.2	0.289301	0
AA953_RS23405	traD	type IV conjugative transfer system couplingprotein TraD	35.2937	30.3244	23.4024	14.6923	13.4428	0.4433	9
AA953_RS23380	trbF	hypothetical protein	16.0702	12.9147	9.52973	5.03837	6.04464	0.468044	9
AA953_RS23370	trbB	type-F conjugative transfer system pilin assembly thiol-disulfide isomerase trbB	43.3835	31.1604	21.7701	13.6876	11.1076	0.356465	0
AA953_RS23365	traQ	TraQ protein	35.8886	28.8775	20.3194	12.9091	10.2852	0.356166	0
AA953_RS23305	traV	hypothetical protein	73.636	50.846	49.3318	24.4255	20.224	0.39775	3
AA953_RS23300	trbG	TrbG protein	60.5665	49.6649	50.9505	25.8483	23.7295	0.477792	12
AA953_RS23290	traP	conjugal transfer protein TraP	25.7012	22.5923	25.8549	12.8085	8.69486	0.384859	12
AA953_RS23270	traL	F pilin assembly	48.4806	38.4348	74.6164	22.9415	9.50953	0.24742	6
AA953_RS23240	ygeB	hypothetical protein	30.6693	27.6456	24.1173	12.5152	11.907	0.430702	12
AA953_RS22945	nanA	N-acetylneuraminate lyase	58.1297	50.8638	40.0638	20.4914	5.60861	0.110267	9	Yes	regulonDB
AA953_RS22940	nanT	sialic acid transporter	41.5028	33.2294	20.882	5.76542	5.64004	0.16973	9	Yes	regulonDB
AA953_RS22935	nanE	putative N-acetylmannosamine-6-P epimerase	58.3906	52.9938	33.8612	18.7099	21.1032	0.398221	9	Yes	regulonDB
AA953_RS22495	agaA	N-acetylglucosamine-6-phosphate deacetylase	29.8099	23.7477	16.8249	10.2606	8.1265	0.342201	0	Yes	regulonDB
AA953_RS22490	agaW	N-acetylgalactosamine-specific enzyme IIC component of PTS	37.1053	28.2558	19.3899	9.64646	7.30546	0.258548	9	Yes	regulonDB
AA953_RS22485	agaV	N-acetylgalactosamine-specific enzyme IIB component of PTS	32.1062	27.5568	18.5211	7.37399	5.10563	0.185276	9	Yes	regulonDB
AA953_RS22480	kbaZ	tagatose 6-phosphate aldolase 1, kbaZ subunit	15.9059	14.4973	11.4991	4.2273	0.87596	0.0604223	12	Yes	regulonDB
AA953_RS22460	garD	D-galactarate dehydratase	57.5772	37.9572	22.801	10.8119	6.83849	0.180163	0
AA953_RS22420	tdcA	tdc operon transcriptional activator	10.7535	7.04179	3.71119	1.10365	1.79531	0.25495	9	Yes	regulonDB
AA953_RS22415	tdcB	L-threonine dehydratase, catabolic	9.27635	6.32779	3.03748	1.28652	0.469375	0.0741768	0	Yes	regulonDB
AA953_RS22305	exuT	hexuronate transporter	167.302	165.04	95.1068	23.2558	14.9973	0.0908707	9	Yes	regulonDB
AA953_RS22300	uxaC	uronate isomerase	133.038	164.666	125.898	53.7678	19.1698	0.116416	12	Yes	regulonDB
AA953_RS22295	uxaA	altronate hydrolase	93.3111	108.902	90.4984	43.2611	17.6511	0.162082	12	Yes	regulonDB
AA953_RS22240	fadH	2,4-dienoyl-CoA reductase, NADH and FMN-linked	127.887	98.1307	49.9085	15.6887	5.53368	0.056391	9	Yes	regulonDB
AA953_RS22225	ygjI	putative transporter	5.18018	3.52277	1.64395	0.647004	0.594068	0.168637	9
AA953_RS21915	ygiS	putative ABC transporter permease	42.2311	45.7956	37.313	19.5679	9.91841	0.21658	12	Yes	Shimada T, Plos one 2011
AA953_RS21825	gpr	L-glyceraldehyde 3-phosphate reductase	340.07	312.722	187.256	54.0558	14.1092	0.0451175	9	Yes	Zheng D, 2004
AA953_RS21680	glcC	glycolate-inducible glc operon transcriptional repressor; autorepressor	235.717	231.498	134.02	64.536	74.2036	0.320537	9	Yes	regulonDB
AA953_RS21655	glcB	malate synthase G	205.346	286.865	162.521	38.1224	130.731	0.455724	12
AA953_RS21650	glcA	glycolate transporter	69.5614	56.5413	25.2158	8.02459	23.9899	0.42429	9
AA953_RS21595	nupG	nucleoside transporter	130.956	95.9641	43.7168	20.7517	24.5596	0.255925	9	Yes	regulonDB
AA953_RS21215	uacT	uric acid permease	2.06137	1.31115	0.343385	0.148846	0.21391	0.163147	0
AA953_RS21155	yqeC	putative selenium-dependent hydroxylase accessory protein	30.1292	18.4604	8.09324	3.16857	1.88472	0.102095	0	Yes	Zheng D, 2004
AA953_RS21150	yqeB	XdhC-CoxI family protein with NAD(P)-binding Rossman fold	31.6585	20.3717	9.8891	4.1836	8.25236	0.40509	0	Yes	Zheng D, 2004
AA953_RS21125	ygeW	putative carbamoyltransferase	3.24377	1.83515	1.11025	0.762773	0.374042	0.20382	0	Yes	This work
AA953_RS21120	ygeV	putative sigma-54-interacting transcriptional activator	111.303	75.9609	39.6724	10.8508	9.42839	0.124122	9	Yes	This work
AA953_RS21115	xdhC	xanthine dehydrogenase, Fe-S binding subunit	38.4038	30.5605	17.7597	9.89281	11.8984	0.38934	9	Yes	This work
AA953_RS21110	xdhB	xanthine dehydrogenase, FAD-binding subunit	21.5986	19.8905	14.1358	6.60887	7.00891	0.352374	9	Yes	This work
AA953_RS21105	xdhA	xanthine dehydrogenase, molybdenum binding subunit	23.3106	19.0054	12.9038	6.01487	4.29832	0.226163	9	Yes	This work
AA953_RS20995	yqeF	short chain acyltransferase	616.127	555.842	403.81	163.512	17.7473	0.0319288	9	Yes	This work
AA953_RS20790	fucR	l-fucose operon activator	150.207	139.52	99.2437	46.9864	52.0253	0.372889	9	Yes	regulonDB
AA953_RS20780	fucK	L-fuculokinase	16.5675	13.9485	8.92255	4.27642	6.25087	0.448138	9	Yes	regulonDB
AA953_RS20775	fucI	L-fucose isomerase	30.8739	24.3487	16.045	6.77934	5.30464	0.217861	9	Yes	regulonDB
AA953_RS20770	fucP	L-fucose transporter	14.4062	9.9176	4.4722	1.29588	0.456239	0.046003	9	Yes	regulonDB
AA953_RS20765	fucA	L-fuculose-1-phosphate aldolase	19.9411	15.1554	8.33732	3.23843	2.05092	0.135326	9	Yes	regulonDB
AA953_RS20760	fucO	L-1,2-propanediol oxidoreductase	135.771	104.893	59.1758	19.4839	6.36429	0.060674	9	Yes	regulonDB
AA953_RS20635	ygcE	putative kinase	9.55232	9.07168	5.44367	3.4167	4.5306	0.499422	9
AA953_RS20625	ygcW	putative SDR family oxidoreductase	3.36316	3.57529	2.58822	0.878802	0.197039	0.0551115	12	Yes	This work
AA953_RS20435	ygbJ	putative dehydrogenase	13.9968	6.21778	2.7111	2.63319	2.4899	0.400448	1	Yes	Zheng D, 2004
AA953_RS20265	srlE	glucitol/sorbitol-specific phosphotransferase enzyme IIB component	20.0123	23.5846	21.6603	7.1727	0.584661	0.02479	12	Yes	regulonDB
AA953_RS20260	srlA	glucitol/sorbitol permease IIC component	16.5866	21.1064	18.5264	7.59279	0.516234	0.0244587	12	Yes	regulonDB
AA953_RS20065	gabP	gamma-aminobutyrate transporter	53.8191	74.3983	42.1762	10.5998	16.824	0.226135	12	Yes	regulonDB
AA953_RS20060	gabT	4-aminobutyrate aminotransferase, PLP-dependent	204.347	290.783	189.552	60.0168	75.946	0.261177	12	Yes	regulonDB
AA953_RS20055	gabD	NAD-dependent succinate-semialdehyde dehydrogenase	176.904	241.254	153.387	51.3442	70.4001	0.291809	12	Yes	regulonDB
AA953_RS20050	lhgO	L-2-hydroxyglutarate oxidase	123.503	184.804	119.659	29.3588	22.3294	0.120828	12	Yes	regulonDB
AA953_RS20045	csiD	carbon starvation protein	180.267	253.088	153.313	36.3693	15.2751	0.060355	12	Yes	regulonDB
AA953_RS19690	pka	protein lysine acetyltransferase	193.394	140.098	74.5259	27.3203	31.9353	0.227949	9
AA953_RS19425	hcaR	hca operon transcriptional regulator	792.242	604.318	381.109	131.613	43.0286	0.0712019	9	Yes	This work
AA953_RS19422	iroK	3-hydroxypropionic acid resistance peptide	676.076	508.445	353.987	127.455	37.4134	0.0735839	9
AA953_RS19035	maeB	malic enzyme: putative oxidoreductase/phosphotransacetylase	378.592	447.016	296.314	158.449	143.231	0.320417	9	Yes	Zheng D, 2004
AA953_RS19030	eutS	putative ethanol utilization carboxysome structural protein	3.6622	2.75494	1.21902	0.575919	0.459996	0.166971	9	Yes	Zheng D, 2004
AA953_RS19025	eutP	putative P-loop NTPase ethanolamine utilization protein	6.76995	5.58029	3.51492	1.12423	1.93468	0.346698	9	Yes	Zheng D, 2004
AA953_RS19020	eutQ	RmlC-like cupin domain protein	12.7285	7.68565	5.07735	2.73265	2.31493	0.301202	0	Yes	Zheng D, 2004
AA953_RS19010	eutD	phosphate acetyltransferase	10.9623	7.91292	4.70827	1.6793	2.82078	0.356478	9	Yes	Zheng D, 2004
AA953_RS18955	yffP	CPZ-55 prophage; uncharacterized protein	17.5678	11.6315	8.41279	7.19337	0	0	1
AA953_RS18950	yffO	CPZ-55 prophage; uncharacterized protein	12.9242	10.0773	7.54672	6.2315	0	0	0
AA953_RS18870	yfeW	penicillin binding protein PBP4B; weak DD-carboxypeptidase activity	21.5727	19.5717	13.2725	8.04481	8.31243	0.424716	9
AA953_RS18865	murP	PTS N-acetylmuramic acid EIIBC component	26.4622	27.3254	17.0448	9.53456	7.62658	0.279103	9	Yes	regulonDB
AA953_RS18860	murQ	N-acetylmuramic acid 6-phosphate (MurNAc-6-P) etherase	58.5232	58.1651	40.8928	22.4411	16.5354	0.284283	9	Yes	regulonDB
AA953_RS18850	ucpA	furfural resistance protein, putative short-chain oxidoreductase	320.863	299.991	228.291	117.641	83.7167	0.279064	9	Yes	Zheng D,NAR 2004
AA953_RS18640	fryC	putative enzyme IIC component of PTS	6.57484	4.18666	1.75045	1.08911	1.25549	0.299879	0	Yes	Shimada T, 2011
AA953_RS18415	fadL	long-chain fatty acid outer membrane transporter	1202.27	806.227	303.918	123.404	69.6766	0.086423	0	Yes	regulonDB
AA953_RS18405	fadI	3-ketoacyl-CoA thiolase	178.062	170.113	92.7573	32.1571	30.8118	0.181125	9	Yes	This work
AA953_RS18400	fadJ	fatty acid oxidation complex subunit alpha	175.517	162.17	94.1268	34.1131	30.377	0.187316	9	Yes	This work
AA953_RS18250	argT	lysine/arginine/ornithine transporter subunit	1788.49	1306.39	715.367	356.057	378.777	0.289942	0	Yes	Shimada T, 2011
AA953_RS17925	rhmD	L-rhamnonate dehydratase	34.2777	21.9639	8.52251	2.0954	1.17206	0.053363	9	Yes	Shimada T, 2011
AA953_RS17885	glpT	glycerol-3-phosphate transporter	44.6609	59.5008	38.2251	7.9605	3.83263	0.0644132	12	Yes	regulonDB
AA953_RS17780	atoC	fused response regulator of ato operon, in two-component system with AtoS: response regulator/sigma54 interaction protein	25.2307	23.3087	15.1786	7.21304	11.6533	0.499956	9
AA953_RS17775	atoS	sensory histidine kinase in two-component regulatory system with AtoC	14.0595	9.76294	7.46076	3.04866	4.51333	0.462292	0
AA953_RS17490	psuK	pseudouridine kinase	17.8497	13.7675	6.42603	1.60309	0.451709	0.0328097	9	Yes	This work
AA953_RS17485	psuG	pseudouridine 5'-phosphate glycosidase	29.7011	22.8782	12.4493	3.24231	1.63096	0.0712889	9	Yes	This work
AA953_RS17480	psuT	putative nucleoside transporter	21.2978	16.6211	9.833	5.19946	6.96837	0.41925	9
AA953_RS17385	preA	dihydropyrimidine dehydrogenase, NADH-dependent, subunit C	14.3038	12.1847	7.67797	3.38595	3.95844	0.324871	9	Yes	regulonDB
AA953_RS17380	preT	dihydropyrimidine dehydrogenase, NADH-dependent, subunit N	15.1625	13.551	7.12746	3.38105	2.67343	0.197286	9	Yes	regulonDB
AA953_RS17130	yegT	nucleoside transporter, low affinity	10.1585	8.4421	5.2695	2.89043	3.62326	0.429189	9
AA953_RS17120	gatY	tagatose-1,6-bisphosphate aldolase	6.02502	4.18954	2.70508	1.21119	1.13026	0.269781	0	Yes	regulonDB
AA953_RS16600	mtfA	anti-repressor for DgsA(Mlc)	609.274	485.65	317.623	130.294	170.915	0.351932	9
AA953_RS16375	yedF	putative TusA family sulfurtransferase	960.157	1005.71	732.668	292.815	108.59	0.107974	12	Yes	Zheng D, 2004
AA953_RS16370	yedE	UPF0394 family sulphur transport domain-containing inner membrane protein	978.009	1060.23	700.616	263.609	92.5823	0.0873226	9	Yes	Zheng D, 2004
AA953_RS16220	araF	L-arabinose ABC transporter periplasmic binding protein	167.182	97.4897	28.7589	6.75974	7.3717	0.0756151	9	Yes	regulonDB
AA953_RS16215	araG	arabinose import ATP-binding protein AraG	34.4987	24.497	10.1498	3.61808	6.20617	0.253344	9	Yes	regulonDB
AA953_RS16210	araH	arabinose ABC transporter permease	42.9218	27.702	14.0287	5.62025	13.2195	0.477203	0	Yes	regulonDB
AA953_RS15705	fadD	acyl-CoA synthetase (long-chain-fatty-acid--CoA ligase)	347.831	324.552	154.554	62.9219	45.2483	0.139418	9	Yes	regulonDB
AA953_RS15685	yeaV	putative transporter	3.87765	3.60942	3.17756	0.784739	1.04313	0.289001	12	Yes	Shimada T, 2011
AA953_RS15545	ydjK	putative MFS sugar transporter, membrane protein	3.8614	3.5214	3.51171	1.43913	0.869707	0.246978	12
AA953_RS15540	ydjJ	putative Zn-dependent NAD(P)-binding oxidoreductase	4.88203	5.19967	4.27413	1.71854	2.04258	0.392828	12
AA953_RS15530	ydjH	putative kinase	6.73657	6.0347	6.31865	2.43476	2.71514	0.449921	12
AA953_RS15445	ynjE	molybdopterin synthase sulfurtransferase	48.3221	50.0521	39.4518	23.6919	23.9658	0.478816	9
AA953_RS15345	chbB	N,N'-diacetylchitobiose-specific enzyme IIB component of PTS	107.499	81.6536	66.2467	40.7054	39.2083	0.480178	0	Yes	regulonDB
AA953_RS15340	chbC	N,N'-diacetylchitobiose-specific enzyme IIC component of PTS	10.6673	7.48871	3.61538	1.81205	2.90847	0.38838	0	Yes	regulonDB
AA953_RS15090	ydiL	putative HTH domain DNA-binding protein	16.5644	8.38287	6.1441	2.66995	2.88625	0.344304	0
AA953_RS14735	malX	maltose and glucose-specific PTS enzyme IIB component and IIC component	37.671	31.1527	21.1216	7.96839	3.95187	0.126855	9	Yes	regulonDB
AA953_RS14715	uidA	beta-D-glucuronidase	32.7185	23.8855	13.4021	3.28865	1.01577	0.0425265	9	Yes	regulonDB
AA953_RS14710	uidB	glucuronide transporter	10.371	8.12501	3.46374	1.25643	1.14191	0.140543	9	Yes	regulonDB
AA953_RS14690	fumA	fumarate hydratase (fumarase A), aerobic Class I	425.701	502.114	357.287	182.648	235.053	0.468126	9	Yes	regulonDB
AA953_RS14685	fumC	class II fumarate hydratase	210.714	203.424	131.658	72.8618	79.953	0.393037	9	Yes	regulonDB
AA953_RS14530	rspA	bifunctional D-altronate/D-mannonate dehydratase	153.92	108.308	49.5296	15.5531	0.97107	0.0089658	9	Yes	This work
AA953_RS14525	rspB	putative Zn-dependent NAD(P)-binding oxidoreductase	78.6211	54.2927	26.3876	18.7504	2.7518	0.0506845	0	Yes	This work
AA953_RS14215	uxaB	altronate oxidoreductase, NAD-dependent	34.9387	37.8467	26.7728	10.2177	6.27036	0.165678	12	Yes	regulonDB
AA953_RS14195	lsrG	autoinducer-2 (AI-2) degrading protein LsrG	273.282	108.866	41.5518	15.6334	26.4433	0.242897	0	Yes	regulonDB
AA953_RS14190	lsrF	putative autoinducer-2 (AI-2) aldolase	204.145	81.9547	27.9474	10.5075	15.5865	0.190184	0	Yes	regulonDB
AA953_RS14185	lsrB	autoinducer 2-binding protein	247.85	89.5138	28.0316	7.98851	11.3014	0.126253	0	Yes	regulonDB
AA953_RS14180	lsrD	autoinducer 2 import system permease protein	57.7475	21.9253	7.56218	3.97993	3.07997	0.140475	0	Yes	regulonDB
AA953_RS14175	lsrC	autoinducer 2 import system permease protein	91.1404	32.1198	10.9019	4.52722	4.47502	0.139323	0	Yes	regulonDB
AA953_RS14170	lsrA	autoinducer 2 import ATP-binding protein	93.439	34.1116	13.3449	4.08657	2.25517	0.0661115	0	Yes	regulonDB
AA953_RS14165	lsrR	lsr operon transcriptional repressor	119.619	61.5057	36.8465	20.5453	19.7214	0.320643	0	Yes	regulonDB
AA953_RS14160	lsrK	autoinducer-2 (AI-2) kinase	97.3076	38.127	16.844	7.03436	9.40794	0.246752	0	Yes	regulonDB
AA953_RS14095	ydeN	putative Ser-type periplasmic non-aryl sulfatase	126.034	155.118	116.753	19.017	1.78143	0.0114844	12	Yes	Shimada T, 2011
AA953_RS14090	ydeM	putative YdeN-specific sulfatase-maturating enzyme	12.5422	13.2148	8.63919	2.18241	1.95914	0.148253	12	Yes	This work
AA953_RS14040	ddpX	D-ala-D-ala dipeptidase, Zn-dependent	90.2278	64.494	25.0576	6.07536	8.40186	0.130274	9	Yes	This work
AA953_RS14035	ddpA	D,D-dipeptide ABC transporter periplasmic binding protein	85.3382	69.4072	29.4514	6.61609	9.89162	0.142516	9	Yes	This work
AA953_RS14030	ddpB	D,D-dipeptide ABC transporter permease	43.5198	33.2326	13.92	4.42565	4.63145	0.139365	9	Yes	This work
AA953_RS14025	ddpC	D,D-dipeptide ABC transporter permease	32.8632	26.2894	15.0494	4.62735	8.27608	0.314807	9	Yes	This work
AA953_RS14020	ddpD	D,D-dipeptide ABC transporter ATPase	43.4476	37.0873	17.6893	7.04332	9.59063	0.258596	9	Yes	This work
AA953_RS14015	ddpF	D,D-dipeptide ABC transporter ATPase	34.6698	28.4978	12.9989	6.26441	8.66738	0.304142	9	Yes	This work
AA953_RS13820	patD	gamma-aminobutyraldehyde dehydrogenase	365.662	188.79	61.3501	16.8118	36.4306	0.192969	0
AA953_RS13815	ydcV	putative ABC transporter permease	115.171	60.9403	21.0995	6.00695	7.20121	0.118168	0
AA953_RS13810	ydcU	putative ABC transporter permease	116.608	67.1804	25.1755	9.25071	11.3979	0.169661	0
AA953_RS13805	ydcT	putative ABC transporter ATPase	194.026	101.888	32.7223	8.25787	9.75773	0.0957692	0
AA953_RS13800	ydcS	putative ABC transporter periplasmic binding protein	506.119	230.996	74.7615	18.4676	23.3869	0.101244	0
AA953_RS13720	ydcH	DUF465 family protein	1887.19	1069.58	622.851	140.514	27.7218	0.0259185	9	Yes	Zheng D, 2004
AA953_RS13705	ydcJ	putative metalloenzyme	132.232	71.2652	27.5851	8.16742	14.6588	0.205694	0
AA953_RS13692	mokB	regulatory peptide for hokB expression	3513.57	2427.94	1352.3	443.097	93.8822	0.0386675	9	Yes	This work
AA953_RS13690	hokB	toxic polypeptide, small	4468.65	3038.98	1674.36	547.171	112.216	0.0369257	9
AA953_RS13660	aldA	aldehyde dehydrogenase A, NAD-linked	4775.72	3868.3	2461.59	689.881	10.9286	0.00282516	9	Yes	regulonDB
AA953_RS13575	paaK	phenylacetyl-CoA ligase	93.3178	77.5566	41.0427	15.8536	18.6948	0.241047	9	Yes	regulonDB
AA953_RS13570	paaJ	3-oxoadipyl-CoA/3-oxo-5,6-dehydrosuberyl-CoA thiolase	93.9747	70.9836	43.1383	19.3214	19.911	0.280501	9	Yes	regulonDB
AA953_RS13560	paaH	3-hydroxyadipyl-CoA dehydrogenase, NAD+-dependent	9.08267	7.89339	6.25542	3.46178	3.4975	0.443092	9	Yes	regulonDB
AA953_RS13555	paaG	1,2-epoxyphenylacetyl-CoA isomerase, oxepin-CoA-forming	9.98059	8.77765	6.98281	3.00593	3.23356	0.368386	9	Yes	regulonDB
AA953_RS13550	paaF	2,3-dehydroadipyl-CoA hydratase	15.2766	11.9169	9.65574	3.96032	4.0565	0.340399	9	Yes	regulonDB
AA953_RS13545	paaE	ring 1,2-phenylacetyl-CoA epoxidase, NAD(P)H oxidoreductase component	23.7664	20.2884	11.7085	5.62981	3.81672	0.188123	9	Yes	regulonDB
AA953_RS13540	paaD	ring 1,2-phenylacetyl-CoA epoxidase subunit	33.333	24.596	16.6255	7.728	4.12834	0.167846	9	Yes	regulonDB
AA953_RS13535	paaC	ring 1,2-phenylacetyl-CoA epoxidase subunit	29.1087	25.0084	15.9569	5.48964	3.1117	0.124426	9	Yes	regulonDB
AA953_RS13530	paaB	phenylacetate-CoA oxygenase subunit PaaB	47.591	40.1298	27.0706	8.67828	4.76719	0.118794	9	Yes	regulonDB
AA953_RS13525	paaA	1,2-phenylacetyl-CoA epoxidase subunit A	33.425	27.0662	18.9365	5.59435	1.85231	0.0684361	9	Yes	regulonDB
AA953_RS13505	feaR	transcriptional activator for tynA and feaB	201.443	147.649	87.0062	24.2148	9.25537	0.0626851	9	Yes	regulonDB
AA953_RS13460	uspF	stress-induced protein, ATP-binding protein	919.581	555.098	303.366	113.257	117.199	0.211132	0	Yes	Shimada T, 2011
AA953_RS13265	abgR	putative DNA-binding transcriptional regulator of abgABT operon	57.18	47.8579	38.8288	18.3841	11.5512	0.241365	9	Yes	This work
AA953_RS13100	ycjM	alpha amylase catalytic domain family protein	1.80494	0.951407	1.06926	0.475512	0.460964	0.484507	3
AA953_RS13095	pspE	thiosulfate:cyanide sulfurtransferase (rhodanese)	583.468	563.142	468.054	196.377	96.255	0.170925	12
AA953_RS12800	ompW	outer membrane protein W	49.1522	29.0982	20.5645	8.95827	8.5822	0.294939	0	Yes	regulonDB
AA953_RS12590	ldrC	small toxic polypeptide	119.51	72.424	47.4352	32.0161	21.5766	0.29792	0
AA953_RS12585	ldrB	small toxic polypeptide	89.1896	49.1348	36.4702	28.443	22.8288	0.464615	0
AA953_RS12580	ldrA	small toxic polypeptide	115.526	65.2694	50.2175	30.6269	17.6514	0.270439	0
AA953_RS12525	ychH	DUF2583 family putative inner membrane protein	1442.78	893.962	558.664	201.703	183.841	0.205647	0	Yes	regulonDB
AA953_RS12445	dadX	alanine racemase, catabolic, PLP-binding	158.599	145.611	122.057	67.2672	29.6384	0.203546	9	Yes	regulonDB
AA953_RS12440	dadA	D-amino acid dehydrogenase	214.383	201.571	168.142	85.2666	33.1935	0.164674	12	Yes	regulonDB
AA953_RS12210	ymfL	e14 prophage; putative DNA-binding transcriptional regulator	9.37162	7.40734	3.22453	2.71202	2.46919	0.333344	10
AA953_RS12175	ymfE	e14 prophage; putative inner membrane protein	14.6349	13.6622	12.384	5.63628	6.80468	0.498064	12
AA953_RS11565	AA953_RS11565	hypothetical protein	161.018	124.924	63.1923	25.5224	29.8832	0.239211	9
AA953_RS11465	agp	glucose-1-phosphatase/inositol phosphatase	508.486	387.643	190.652	48.5294	75.0495	0.193605	9	Yes	regulonDB
AA953_RS10825	cspD	inhibitor of DNA replication, cold shock protein homolog	16052.4	7127.31	3415.61	834.751	1142.76	0.160336	0	Yes	regulonDB
AA953_RS10455	glnH	amino acid ABC transporter substrate-binding protein	2017.32	1833.51	1093.97	524.567	781.293	0.42612	9
AA953_RS10450	glnP	glutamine ABC transporter permease	573.433	573.335	373.867	197.639	262.319	0.457531	9
AA953_RS10355	ybhQ	inner membrane protein	876.485	601.277	390.638	169.032	117.137	0.194814	0
AA953_RS10240	tfaQ2	Qin prophage; predicted tail fibre assembly protein	62.1053	48.4355	38.9266	17.328	18.0957	0.373604	9
AA953_RS10195	AA953_RS10195	phage tail assembly protein T	120.372	92.1751	68.5323	20.6558	21.4606	0.232824	9
AA953_RS10185	AA953_RS10185	tail protein	133.616	100.532	69.7545	20.9306	20.7843	0.206744	9
AA953_RS10180	AA953_RS10180	tail protein	133.646	108.632	79.4394	22.2831	22.6748	0.20873	12
AA953_RS10170	AA953_RS10170	tail attachment protein	164.491	134.888	97.8515	21.9299	26.3988	0.195709	12
AA953_RS10165	AA953_RS10165	DNA packaging protein FI	179.648	134.683	95.3385	22.86	27.5974	0.204906	12
AA953_RS10160	AA953_RS10160	minor capsid protein E	238.899	185.559	131.875	32.9494	31.4498	0.169487	12
AA953_RS10155	AA953_RS10155	bacteriophage lambda head decoration protein D	280.19	205.812	156.55	42.0191	32.3431	0.157149	12
AA953_RS10135	ybcX	terminase	20.2264	17.458	12.9676	3.95659	4.99645	0.286199	12
AA953_RS10107	rzoD2	DLP12 prophage; predicted lipoprotein	50.7823	36.9213	27.362	10.5411	13.134	0.35573	9
AA953_RS10100	AA953_RS10100	lysozyme	71.2287	56.5011	46.4879	13.0653	14.7803	0.261593	12
AA953_RS10095	AA953_RS10095	holin	67.4385	49.3209	50.8041	12.0326	12.8407	0.260351	12
AA953_RS10085	ninI	serine/threonine-specific protein phosphatase 1	38.6311	31.1519	24.8335	6.61448	8.90077	0.285722	12
AA953_RS10070	ninF	protein ninF	27.7822	25.0363	18.0798	4.4423	4.78615	0.191168	12
AA953_RS09990	AA953_RS09990	lambda prophage-derived protein ea10	117.881	94.5268	57.2003	12.0755	23.6055	0.249722	9
AA953_RS09975	gam	host-nuclease inhibitor protein Gam	154.305	126.912	68.423	21.021	27.5638	0.217189	9
AA953_RS09925	AA953_RS09925	hypothetical protein	92.1543	77.6676	47.4943	18.1832	18.7262	0.241107	9
AA953_RS09415	chiP	chitoporin	6.481	6.77005	6.05929	2.69968	1.81569	0.268194	12	Yes	regulonDB
AA953_RS09405	nagE	N-acetyl glucosamine specific PTS enzyme IIC, IIB, and IIA components	346.529	337.678	250.192	116.202	51.4906	0.152484	9	Yes	regulonDB
AA953_RS09310	gltI	glutamate/aspartate periplasmic binding protein	3352.03	3378.58	2479.26	965.809	633.287	0.187442	12	Yes	Shimada T, 2011
AA953_RS09305	gltJ	glutamate/aspartate ABC transporter permease	503.487	590.751	437.816	178.071	94.3988	0.159794	12	Yes	Shimada T, 2011
AA953_RS09300	gltK	glutamate/aspartate ABC transporter permease	396.03	469.994	358.408	157.564	72.6366	0.154548	12	Yes	Shimada T, 2011
AA953_RS09295	gltL	glutamate/aspartate transport ATP-binding protein GltL	648.816	733.519	588.532	278.968	118.092	0.160994	12	Yes	Shimada T, 2011
AA953_RS09290	rihA	pyrimidine-specific ribonucleoside hydrolase RihA	144.323	174.407	154.855	68.1295	15.5366	0.0890825	12	Yes	This work
AA953_RS09025	ybdD	DUF466 family protein	899.307	672.842	412.895	134.244	104.793	0.155747	9
AA953_RS09020	cstA	carbon starvation protein involved in peptide utilization; APC peptide transporter family protein	1300.79	1144.09	672.071	190.798	27.4274	0.0239731	9	Yes	regulonDB
AA953_RS08580	fdrA	putative NAD(P)-binding acyl-CoA synthetase	2.97265	2.00646	1.03736	1.03501	0.823874	0.41061	1
AA953_RS08575	allD	ureidoglycolate dehydrogenase	5.52877	5.18503	2.53401	1.37756	1.43839	0.277413	9
AA953_RS08550	allB	allantoinase	13.7801	9.93902	6.95311	2.72459	3.06834	0.308716	9
AA953_RS08380	aes	acetyl esterase	28.7926	24.4367	16.4308	7.01783	4.93928	0.202125	9
AA953_RS08225	ybaE	putative ABC transporter periplasmic binding protein	33.0632	24.975	23.8083	10.6948	2.29916	0.0920586	12
AA953_RS08215	fadM	long-chain acyl-CoA thioesterase III	186.403	109.327	52.6592	15.6024	38.7198	0.354165	0
AA953_RS07885	yaiZ	DUF2754 family putative inner membrane protein	377.452	301.763	210.01	83.9795	57.2258	0.189638	9
AA953_RS07710	mhpR	mhp operon transcriptional activator	322.009	367.332	215.231	89.1458	116.687	0.31766	9	Yes	regulonDB
AA953_RS07655	prpE	propionyl-CoA synthetase	115.055	72.9747	4.19549	2.63102	2.84179	0.0389421	10	Yes	regulonDB
AA953_RS07650	prpD	2-methylcitrate dehydratase	158.223	108.763	4.26174	1.59181	0.840219	0.00772523	10	Yes	regulonDB
AA953_RS07645	prpC	2-methylcitrate synthase	168.769	116.508	4.6767	1.53221	2.03518	0.0174682	10	Yes	regulonDB
AA953_RS07640	prpB	methylisocitrate lyase	270.03	166.905	6.65851	2.18316	1.43583	0.00860268	10	Yes	regulonDB
AA953_RS07635	prpR	propionate catabolism operon regulatory protein	47.0417	40.0336	23.652	7.06059	18.2503	0.455873	9	Yes	regulonDB
AA953_RS07625	yahN	amino acid exporter for proline, lysine, glutamate, homoserine	26.6969	21.3958	14.7697	6.85601	3.02786	0.141516	9	Yes	This work
AA953_RS07520	ykgG	LutC family protein; putative electron transport chain YkgEFG component	49.8402	43.0656	25.4538	12.8216	16.1618	0.375282	9
AA953_RS07515	ykgF	ferridoxin-like LutB family protein; putative electron transport chain YkgEFG component	70.7351	62.8644	29.5496	12.1516	18.0392	0.286954	9
AA953_RS07510	ykgE	cysteine-rich LutA family protein; putative electron transport chain YkgEFG component	66.3713	61.0791	28.3687	9.56442	10.4094	0.170425	9
AA953_RS07105	fadE	acyl-CoA dehydrogenase	422.263	293.744	138.98	49.3889	76.9523	0.261971	9
AA953_RS06800	cdaR	carbohydrate diacid regulon transcriptional regulator; autoregulator	39.76	34.4934	25.6894	11.6229	7.17819	0.208103	9	Yes	This work
AA953_RS06630	yadI	putative PTS Enzyme IIA	64.1869	40.6668	33.1874	16.8225	18.5985	0.457339	3
AA953_RS06300	araC	ara regulon transcriptional activator; autorepressor	265.556	224.981	166.022	95.122	82.3139	0.36587	9	Yes	regulonDB
AA953_RS06295	araB	L-ribulokinase	33.8773	21.8111	9.82951	3.39996	2.99215	0.137185	0	Yes	regulonDB
AA953_RS06290	araA	L-arabinose isomerase	38.6045	26.1051	12.0678	4.87935	4.64599	0.177973	0	Yes	regulonDB
AA953_RS06285	araD	L-ribulose-5-phosphate 4-epimerase	16.3123	13.1414	7.19957	3.06493	2.44583	0.186117	9	Yes	regulonDB
AA953_RS06120	rihC	ribonucleoside hydrolase 3	165.846	167.287	122.847	45.0944	12.7901	0.0764562	12
AA953_RS05730	lgoR	putative transcriptional activator for L-galactonate catabolism	89.8689	80.8001	46.6918	13.3181	2.17729	0.0269467	9	Yes	Ecocyc
AA953_RS05625	yjiM	putative 2-hydroxyglutaryl-CoA dehydratase	24.0613	18.0853	10.5602	4.66807	6.50756	0.359826	9	Yes	Zheng D, 2004
AA953_RS05620	yjiL	putative ATPase, activator of (R)-hydroxyglutaryl-CoA dehydratase	15.7281	10.1727	6.64356	3.39913	3.90253	0.383629	0	Yes	Zheng D, 2004
AA953_RS05540	uxuB	D-mannonate oxidoreductase, NAD-dependent	116.622	98.7674	70.532	38.4097	22.7715	0.230557	9	Yes	regulonDB
AA953_RS05535	uxuA	mannonate hydrolase	132.776	115.591	80.5167	43.4755	27.2049	0.235354	9	Yes	regulonDB
AA953_RS05530	AA953_RS05530	hypothetical protein	123.289	104.608	78.9263	42.6154	23.4049	0.223738	9
AA953_RS05525	gntP	fructuronate transporter	49.0384	46.5731	29.2308	9.70876	1.75917	0.0377723	9	Yes	regulonDB
AA953_RS05430	yjhX	UPF0386 family protein	11.2026	13.6916	9.34142	4.28046	3.99175	0.291547	9
AA953_RS05425	yjhQ	GNAT family putative N-acetyltransferase	16.0358	13.8962	12.5286	5.85319	4.11502	0.296125	12	Yes	Zheng D, 2004
AA953_RS05420	yjhP	putative methyltransferase	17.019	17.0009	11.3514	6.0678	5.13117	0.301817	9	Yes	Zheng D, 2004
AA953_RS05415	sgcX	putative endoglucanase with Zn-dependent exopeptidase domain	175.354	38.8243	11.6577	3.88448	4.50057	0.115921	0	Yes	This work
AA953_RS05410	sgcB	putative enzyme IIB component of PTS	339.896	56.9712	15.2238	4.42829	5.81819	0.102125	0	Yes	This work
AA953_RS05405	sgcC	putative PTS system EIIC permease component	227.025	35.11	10.8326	3.44955	5.82211	0.165825	0	Yes	This work
AA953_RS05400	sgcQ	putative nucleoside triphosphatase	291.729	36.2131	14.4754	7.19622	10.843	0.299421	1	Yes	This work
AA953_RS05380	yjhI	putative DNA-binding transcriptional regulator	13.2158	9.5994	6.7382	2.15887	1.93592	0.201671	9	Yes	Shimada T, 2011
AA953_RS05375	yjhH	putative lyase/synthase	33.8177	29.0684	17.9834	9.07714	6.11455	0.210351	9	Yes	Shimada T, 2011
AA953_RS05370	yjhG	putative dehydratase	42.3752	29.5975	18.717	10.6387	11.5153	0.389064	0	Yes	Shimada T, 2011
AA953_RS05215	idnK	thermosensitive gluconokinase	17.2424	13.4315	10.5722	6.06061	4.19695	0.312471	0	Yes	regulonDB
AA953_RS05210	idnD	L-idonate 5-dehydrogenase, NAD-binding	59.6853	45.7195	21.9636	7.19849	1.65189	0.0361308	9	Yes	regulonDB
AA953_RS05205	idnO	5-keto-D-gluconate-5-reductase	57.5349	42.0915	21.5152	7.82331	4.76299	0.113158	9	Yes	regulonDB
AA953_RS05030	yjfF	putative sugar ABC transporter permease	37.078	21.8321	9.20078	4.61134	7.6717	0.351395	0	Yes	Zheng D, 2004
AA953_RS04960	ytfJ	putative transcriptional regulator	347.18	209.047	105.983	19.0334	10.2081	0.0488315	9
AA953_RS04945	cpdB	2',3'-cyclic-nucleotide 2'-phosphodiesterase/3'-nucleotidase	107.246	127.964	104.419	53.6025	34.2407	0.26758	12	Yes	regulonDB
AA953_RS04920	cycA	D-alanine/D-serine/glycine transporter	433.889	404.208	258.46	149.107	161.225	0.398867	9	Yes	Shimada T, 2011
AA953_RS04840	ulaA	L-ascorbate-specific enzyme IIC permease component of PTS	6.0775	4.76226	2.94322	2.17891	1.57979	0.33173	0	Yes	regulonDB
AA953_RS04820	bsmA	bioflm peroxide resistance protein	869.784	443.364	152.76	49.587	59.9247	0.135159	0	Yes	This work
AA953_RS04815	yjfN	DUF1471 family periplasmic protein	395.074	192.295	67.4523	20.9561	31.8585	0.165675	0
AA953_RS04560	aspA	aspartate ammonia-lyase	547.565	464.368	302.115	103.141	46.6035	0.100359	9	Yes	regulonDB
AA953_RS04480	dcuR	response regulator in two-component regulatory system with DcuS	176.505	143.374	105.128	62.8226	70.1778	0.489474	9	Yes	regulonDB
AA953_RS04455	melB	melibiose:sodium symporter	19.6375	11.5356	7.34642	3.35405	4.87143	0.422297	0	Yes	regulonDB
AA953_RS04450	melA	alpha-galactosidase, NAD(P)-binding	60.1092	37.4365	22.0978	7.38041	11.143	0.29765	0	Yes	regulonDB
AA953_RS04440	melR	melibiose operon transcriptional regulator; autoregulator	35.5122	29.3901	24.4913	12.4526	9.38124	0.319197	9	Yes	regulonDB
AA953_RS04290	alsB	D-allose ABC transporter periplasmic binding protein	29.7249	22.727	17.1105	8.96057	11.1369	0.490027	0
AA953_RS04285	alsA	D-allose ABC transporter ATPase	7.44663	6.89119	4.43268	1.32352	1.5165	0.220064	9
AA953_RS04280	alsC	D-allose ABC transporter permease	10.9463	9.59386	5.99691	2.15569	2.72087	0.283606	9
AA953_RS04185	acs	acetyl-CoA synthetase	1809.07	1903.57	868.629	166.472	44.6607	0.0234615	9	Yes	regulonDB
AA953_RS04180	yjcH	DUF485 family inner membrane protein	1657.41	1579.49	521.802	72.1403	17.8446	0.0112977	9	Yes	regulonDB
AA953_RS04175	actP	cation acetate symporter	1197.36	1139.75	384.189	47.0521	9.89554	0.00868219	9	Yes	regulonDB
AA953_RS04115	aphA	class B acid phosphatase	88.8326	76.2565	56.4056	34.4245	15.4007	0.201959	9
AA953_RS04015	malM	maltose regulon periplasmic protein	889.113	1316.46	780.931	46.7635	7.12409	0.00541153	12	Yes	regulonDB
AA953_RS04010	lamB	maltoporin	4876.55	7453.93	2690.88	156.794	4.0133	0.000538414	12	Yes	regulonDB
AA953_RS04005	malK	maltose ABC transportor ATPase	1405.27	2250.99	944.94	56.2545	0.381373	0.000169424	12	Yes	regulonDB
AA953_RS03995	malE	maltose-binding periplasmic protein	5104.35	7770.94	3249.91	206.271	4.44131	0.000571529	12	Yes	regulonDB
AA953_RS03990	malF	maltose transporter membrane protein	822.544	1215.32	483.213	35.117	3.46037	0.0028473	12	Yes	regulonDB
AA953_RS03985	malG	maltose ABC transporter permease	1137.85	1549.49	599.012	42.886	5.17851	0.00334208	12	Yes	regulonDB
AA953_RS03980	xylE	D-xylose-proton symporter	11.0852	11.5216	5.44889	1.79805	2.09764	0.182061	9	Yes	Shimada T, 2011
AA953_RS03920	pepE	peptidase E, alpha-aspartyl dipeptidase	180.293	197.433	152.348	49.9002	16.0508	0.0812973	12
AA953_RS03545	frwB	putative enzyme IIB component of PTS	8.08795	5.51087	5.78912	3.35843	2.40803	0.436961	3
AA953_RS03540	frwC	putative enzyme IIC component of PTS	5.39548	4.16028	2.26396	1.21945	0.807721	0.194151	9
AA953_RS03535	frwA	putative PTS enzyme: Hpr, enzyme I and II components	2.47505	1.91589	1.39154	0.931657	0.912269	0.47616	0
AA953_RS03425	glpF	glycerol facilitator	196.205	168.696	76.3462	11.257	8.5405	0.0506267	9	Yes	regulonDB
AA953_RS03420	glpK	glycerol kinase	289.583	270.621	144.983	30.6528	31.7589	0.117356	9	Yes	regulonDB
AA953_RS03320	rhaR	transcriptional activator of rhaSR	18.297	15.476	9.24145	3.68274	2.05024	0.132479	9	Yes	regulonDB
AA953_RS03315	rhaS	transcriptional activator of rhaBAD and rhaT	22.0565	19.7972	11.2878	5.52793	4.81981	0.243459	9	Yes	regulonDB
AA953_RS03145	yihN	MFS transporter family protein	7.29053	6.4682	6.46246	2.7971	2.06595	0.319401	12
AA953_RS02995	fadB	fatty acid oxidation complex subunit alpha	882.424	726.47	274.778	67.7974	49.3719	0.0679613	9	Yes	Zheng D, 2004
AA953_RS02990	fadA	3-ketoacyl-CoA thiolase	762.844	635.304	220.551	56.3765	45.4202	0.0714937	9	Yes	Zheng D, 2004
AA953_RS02935	rmuC	DNA recombination protein	42.1375	33.5052	27.0202	18.7092	14.491	0.432499	0
AA953_RS02315	tnaB	tryptophan transporter of low affinity	7.32042	5.48304	1.94002	0.69153	1.302	0.237459	9	Yes	regulonDB
AA953_RS02310	tnaA	tryptophanase	33.6719	33.8696	16.5184	4.08198	1.84421	0.0544503	9	Yes	regulonDB
AA953_RS02230	dgoK	2-oxo-3-deoxygalactonate kinase	43.6897	28.1778	16.4742	13.3198	13.5764	0.481811	0	Yes	Zheng D, 2004
AA953_RS02225	dgoA	2-oxo-3-deoxygalactonate 6-phosphate aldolase	34.4324	20.0553	9.18606	7.69693	8.28336	0.413025	1	Yes	Zheng D, 2004
AA953_RS02220	dgoD	D-galactonate dehydratase	36.2224	20.8661	11.891	6.70261	9.86289	0.472676	0	Yes	Zheng D, 2004
AA953_RS02215	dgoT	D-galactonate transporter	15.5651	9.92477	5.18832	4.64264	4.79174	0.482806	1	Yes	Zheng D, 2004
AA953_RS02130	yidF	putative Cys-type oxidative YidJ-maturating enzyme	63.6614	44.061	28.6406	13.2447	11.607	0.263431	0
AA953_RS02120	tisB	toxic membrane persister formation peptide, LexA-regulated	802.966	567.921	366.636	226.695	174.086	0.306531	0
AA953_RS02115	AA953_RS02115	hypothetical protein	278.966	186.908	137.683	94.351	69.6203	0.372483	0
AA953_RS02075	uhpT	hexose phosphate transporter	21.0012	12.3731	6.11146	3.4282	2.15747	0.174368	0	Yes	regulonDB
AA953_RS01745	lldP	L-lactate permease	94.7017	86.7141	54.5627	25.3006	33.3584	0.384694	9
AA953_RS01720	mtlA	mannitol-specific PTS enzyme: IIA, IIB and IIC components	125.078	108.874	70.3588	39.7104	49.1444	0.451388	9	Yes	regulonDB
AA953_RS01660	aldB	aldehyde dehydrogenase B	472.175	209.449	53.1947	10.9869	34.6162	0.165273	0	Yes	regulonDB
AA953_RS01610	yiaO	2,3-diketo-L-gulonate-binding periplasmic protein	8.33855	6.52018	2.78369	0.700267	1.25434	0.192377	9	Yes	regulonDB
AA953_RS01590	yiaK	2,3-diketo-L-gulonate reductase, NADH-dependent	10.586	6.92191	4.44251	1.64272	1.22125	0.176433	0	Yes	regulonDB
AA953_RS01560	bax	putative glucosaminidase	3702.82	2595.99	1421.58	751.896	702.588	0.270644	0
AA953_RS01550	xylH	D-xylose ABC transporter permease	52.4091	36.3778	14.2866	5.07332	6.97168	0.191647	9	Yes	regulonDB
AA953_RS01545	xylG	D-xylose ABC transporter dual domain ATPase	43.0438	29.8614	10.9249	3.56829	4.51598	0.151231	9	Yes	regulonDB
AA953_RS01540	xylF	D-xylose-binding periplasmic protein	136.262	90.2429	28.5707	5.3048	3.48984	0.0386716	9	Yes	regulonDB
AA953_RS01375	ldrD	toxic polypeptide, small	687.225	481.77	349.182	252.903	162.441	0.337175	0
AA953_RS01320	dctA	C4-dicarboxylic acid, orotate and citrate transporter	557.799	442.106	258.692	85.9444	8.92096	0.0201783	9	Yes	regulonDB
AA953_RS00735	malT	mal regulon transcriptional activator	1064.52	1177.54	919.364	425.146	51.9717	0.0441358	12	Yes	regulonDB
AA953_RS00730	malP	maltodextrin phosphorylase	194.485	429.52	210.652	27.3203	37.3502	0.0869581	12
AA953_RS00725	malQ	4-alpha-glucanotransferase	265.777	530.505	254.326	40.0134	43.5331	0.0820598	17
AA953_RS00660	pck	phosphoenolpyruvate carboxykinase [ATP]	1625.33	1636.07	1115.44	271.562	53.9584	0.0329806	12	Yes	regulonDB
AA953_RS00500	frlB	fructoselysine 6-phosphate deglycase	7.69757	8.62585	5.91386	2.90899	2.83474	0.328634	9	Yes	Shimada T, Plos one, 2011
AA953_RS00495	frlA	fructoselysine transporter	1.91148	2.16458	1.0035	0.355099	0.0867103	0.0400588	9	Yes	Shimada T, Plos one, 2011

## Sheet: up-group 2
GeneID	Symbol	Description	Exp2	Exp4	Exp6	Exp9	Exp104	Exp104/Exp4	Profile
ncRNA099	ssrA	tmRNA	366748	245020	219393	179404	173001	0.706067	3
ncRNA094	glmY	GlmY small regulatory RNA	534.958	332.048	233.914	117.732	352.212	1.06073	0
ncRNA088	zipA5'	zipA5' small RNA	54.5279	36.5288	27.7557	12.9566	40.3271	1.10398	0
ncRNA087	tpke70	Tpke70 small RNA	4.50904	2.61863	3.01951	1.72792	4.20917	1.6074	3
ncRNA082	sibB(ryeD)	SibB small RNA	36.6459	18.1098	19.8852	12.4352	16.0914	0.888547	3
ncRNA080	sibA(ryeC)	SibA small RNA	66.2659	34.0362	43.6286	22.3671	28.7442	0.844517	3
ncRNA073	micL	MicL-S small regulatory RNA	190.625	113.682	92.4906	85.0291	166.539	1.46496	1
ncRNA048	C0299	C0299 small RNA	3.58401	1.37369	0.82665	0.274605	2.46364	1.79344	0
ncRNA021	mgtA5'	mgtA5' small RNA	3.30655	2.78558	1.42389	1.42029	3.1568	1.13326	10
ncRNA001	crpT	crpT small RNA	317.995	196.695	169.767	127.218	113.407	0.576563	3
AA953_RS23605	psiB	recombinase	95.2548	82.3582	69.6709	46.5272	47.4052	0.575597	9
AA953_RS23390	traG	hypothetical protein	87.714	74.35	60.4541	39.6584	39.5794	0.532339	9
AA953_RS23385	traH	conjugal transfer pilus assembly protein TraH	53.8656	40.2163	31.7379	19.2727	20.2711	0.504051	0
AA953_RS23355	trbA	conjugal transfer protein TrbA	27.093	19.0265	18.3732	9.72518	10.1695	0.534493	3
AA953_RS23325	traW	IncF plasmid conjugative transfer pilus assembly protein TraW	49.3225	41.853	34.8066	23.1984	23.2586	0.555721	0
AA953_RS23320	trbI	conjugal transfer protein TrbI	50.0227	36.3803	36.3779	24.2585	24.0065	0.659875	3
AA953_RS23245	yubQ	putative X polypeptide (P19 protein)	94.3373	67.1361	57.4428	42.13	37.8934	0.564426	0
AA953_RS23185	yhdY	putative amino acid ABC transporter permease	4.47825	2.97767	1.53029	1.31138	2.75835	0.926343	1
AA953_RS23175	yhdW	glutamate/aspartate periplasmic binding protein	103.417	50.4012	18.4715	6.49793	26.007	0.516	0
AA953_RS23085	acuI	putative acryloyl-CoA reductase	115.643	92.4771	72.0062	49.2136	86.7724	0.938312	0
AA953_RS22930	nanK	N-acetylmannosamine kinase	61.1456	46.2935	33.5956	19.4472	39.7353	0.858336	0
AA953_RS22925	yhcH	DUF386 family protein, cupin superfamily	64.9879	45.0291	39.7993	25.0658	76.5808	1.7007	3
AA953_RS22520	agaD	N-acetylgalactosamine-specific enzyme IID component of PTS	3.80416	1.69221	1.36724	1.50005	2.07919	1.22868	4
AA953_RS22450	garL	alpha-dehydro-beta-deoxy-D-glucarate aldolase	7.14508	6.00446	4.91661	1.90631	4.22334	0.703367	12
AA953_RS22445	garR	2-hydroxy-3-oxopropionate reductase	33.7819	26.5275	18.6469	13.5138	25.8419	0.974155	0
AA953_RS22410	tdcC	L-threonine/L-serine transporter	29.5927	20.6698	15.3739	12.1134	13.2924	0.643085	0
AA953_RS22405	tdcD	propionate kinase/acetate kinase C, anaerobic	10.3294	8.84016	5.52465	3.80107	4.80042	0.543024	9
AA953_RS22350	yqjG	putative S-transferase	98.8976	65.3583	44.8678	34.1449	120.145	1.83825	0
AA953_RS22340	yqjK	uncharacterized protein	1520.54	1090.26	750.78	627.185	1853.13	1.69971	0
AA953_RS22275	ygjR	putative NAD(P)-dependent dehydrogenase	144.671	110.646	74.0882	42.998	59.8337	0.540767	0
AA953_RS21765	yghU	putative S-transferase	309.551	255.9	181.371	129.03	311.53	1.21739	0
AA953_RS21715	lptG2	lipopolysaccharide export ABC permease	69.6753	33.5977	22.8026	17.594	40.4371	1.20357	1
AA953_RS21665	glcF	glycolate oxidase	84.3556	103.808	53.8621	13.1024	62.8738	0.605676	9
AA953_RS21660	glcG	DUF336 family protein	229.763	327.553	216.112	45.124	193.085	0.589477	12
AA953_RS21275	yqfA	hemolysin III family HylIII inner membrane protein	79.4212	52.1701	42.5922	35.7555	58.9508	1.12997	0
AA953_RS21225	idi	isopentenyl diphosphate isomerase	74.708	54.4026	43.7838	29.0511	86.855	1.59652	0
AA953_RS21205	ygfT	putative oxidoreductase, Fe-S subunit/nucleotide-binding subunit	7.0172	5.69305	4.74356	3.01336	3.21546	0.564805	0
AA953_RS21200	ygfS	putative 4Fe-4S ferredoxin-type oxidoreductase subunit	12.8631	6.7903	6.79842	4.53798	5.84716	0.861105	3
AA953_RS21195	ghxQ	guanine/hypoxanthine permease, high affinity; guanine/hypoxanthine:H+ symporter	21.968	16.4628	14.0544	9.87553	10.5411	0.640302	0
AA953_RS21160	mocA	CTP:molybdopterin cytidylyltransferase	34.967	19.2285	10.5842	3.99334	15.0301	0.781659	0
AA953_RS21135	ygeY	putative peptidase	5.74023	4.61759	3.48247	2.72661	3.62677	0.785425	0
AA953_RS21130	ygeX	2,3-diaminopropionate ammonia lyase, PLP-dependent	2.7174	2.56536	1.53818	1.04751	1.3116	0.511275	9
AA953_RS20705	gudP	putative D-glucarate transporter	4.08259	2.64951	1.69494	1.1966	1.44463	0.545245	0
AA953_RS20470	nlpD	murein hydrolase activator NlpD	814.888	652.237	478.482	351.434	1106.73	1.69682	0
AA953_RS20460	rpoS_C	RNA polymerase, sigma S (sigma 38) factor	3554.23	2858.91	2043.75	1603.79	2219.84	0.776461	0
AA953_RS20450	ygbM	putative hydroxypyruvate isomerase	12.8179	8.35382	5.91269	5.42689	7.96066	0.952936	1
AA953_RS20445	ygbL	putative class II aldolase	15.5019	9.30078	5.69202	5.74738	7.73056	0.831173	1
AA953_RS20440	ygbK	FliA-regulated DUF1537 family protein	16.4255	8.36572	5.5424	3.38502	4.64414	0.555139	0
AA953_RS20410	fhlA	formate hydrogenlyase transcriptional activator	18.8313	14.9961	11.2626	7.9888	28.8256	1.92221	0
AA953_RS20400	hypD	hydrogenase maturation protein	25.0222	19.0054	12.5046	11.9792	28.021	1.47437	1
AA953_RS20390	hypB	GTP hydrolase involved in nickel liganding into hydrogenases	19.8286	20.0919	11.8968	9.79398	19.0321	0.94725	10
AA953_RS20385	hypA	protein HypA	14.73	11.8534	7.23466	7.27817	12.8368	1.08297	1
AA953_RS20330	ascB	cryptic 6-phospho-beta-glucosidase	16.8972	11.5565	10.2708	8.24685	17.3854	1.50438	0
AA953_RS20110	ygaM	putative membrane-anchored DUF883 family ribosome-binding protein	984.097	517.971	304.42	158.047	905.884	1.74891	0
AA953_RS20075	ygaU	uncharacterized protein	1158.02	636.015	362.498	225.214	965.357	1.51782	0
AA953_RS20070	csiR	transcriptional repressor of csiD	111.39	122.382	85.2376	48.8214	77.0912	0.629923	9
AA953_RS20000	ypjA	adhesin-like autotransporter	13.3617	9.02815	6.73005	6.03738	17.1135	1.89557	1
AA953_RS19890	yfjI	CP4-57 prophage; uncharacterized protein	1.98162	1.71601	1.27351	0.857279	2.3485	1.36858	9
AA953_RS19760	raiA	cold shock protein associated with 30S ribosomal subunit	2099.84	1543.57	1265.94	1013.84	1553.89	1.00669	0
AA953_RS19615	rseA	anti-sigma factor	1838.88	1421.33	1218.99	833.807	1981.49	1.39411	0
AA953_RS19480	yphF	putative sugar ABC transporter periplasmic binding protein	9.12434	6.92193	3.78723	1.88914	4.46995	0.645766	9
AA953_RS19475	yphE	putative sugar ABC transporter ATPase	9.14325	5.73114	3.43533	2.45699	4.42055	0.771321	0
AA953_RS19460	yphB	mutarotase superfamily protein, YphB family	22.2851	14.9211	10.7343	10.5392	17.0349	1.14166	1
AA953_RS19455	yphA	DoxX family inner membrane protein	116.347	67.5161	41.618	26.8203	106.923	1.58367	0
AA953_RS19345	sseA	3-mercaptopyruvate sulfurtransferase	339.748	252.974	190.22	124.711	177.595	0.702028	0
AA953_RS19015	eutT	cobalamin adenosyltransferase involved in ethanolamine utilization	11.7365	6.75515	4.28568	1.96232	3.66586	0.542676	0
AA953_RS19005	eutM	ethanolamine utilization protein, putative carboxysome structural protein	22.4501	14.828	11.9841	6.89588	12.3687	0.834147	0
AA953_RS18980	eutH	ethanolamine transporter	3.98931	2.50038	2.99764	1.70709	3.72337	1.48912	3
AA953_RS18975	eutA	ethanolamine utilization protein EutA	3.90715	3.23355	2.0514	1.77045	4.38942	1.35746	0
AA953_RS18905	eutR	eut operon transcriptional activator, AraC family	21.3963	17.646	14.7979	10.5821	12.4298	0.704396	0
AA953_RS18750	xapA	purine nucleoside phosphorylase 2; nicotinamide 1-beta-D-riboside synthase	5.21862	2.51086	2.9312	0.905625	1.74063	0.693242	3
AA953_RS18635	ypdF	Xaa-Pro aminopeptidase	5.32725	3.78174	2.37177	2.367	2.40856	0.636893	1
AA953_RS18565	yfdV	putative transporter	2.7526	1.48726	1.30602	0.800933	1.5996	1.07553	3
AA953_RS18525	dsdX	D-serine transporter	4.47103	3.95759	3.22015	2.03431	2.98422	0.754052	9
AA953_RS18410	yfcZ	UPF0381 family protein	267.902	199.697	159.219	133.911	172.552	0.864067	0
AA953_RS18210	yfcG	GSH-dependent disulfide bond oxidoreductase	68.6639	44.566	27.3569	16.1155	81.9378	1.83857	0
AA953_RS18055	yfbM	DUF1877 family protein	7.6247	5.23968	2.66711	1.97458	3.73497	0.712824	0
AA953_RS17980	arnE	undecaprenyl phosphate-alpha-L-ara4N exporter; flippase ArnEF subunit	24.9271	15.4405	12.005	9.41532	30.4395	1.97141	0
AA953_RS17920	rhmT	putative L-rhamnonate transporter	6.0618	3.71643	3.18649	1.7072	1.95164	0.525138	3
AA953_RS17880	glpQ	glycerophosphoryl diester phosphodiesterase	94.0218	91.1215	75.5954	39.844	54.7899	0.601284	12
AA953_RS17830	yfaA	DUF2138 family protein, putative host defense protein	3.96111	2.91422	2.63741	1.95463	2.5445	0.873131	3
AA953_RS17805	yfaP	DUF2135 family protein, putative host defense protein	3.21133	2.08804	2.50991	1.448	3.31897	1.58952	3
AA953_RS17735	ada	fused DNA-binding transcriptional dual regulator/O6-methylguanine-DNA methyltransferase	33.8695	25.7948	19.293	16.2513	45.3473	1.758	0
AA953_RS17730	alkB	oxidative demethylase of N1-methyladenine or N3-methylcytosine DNA lesions	13.8641	11.6645	9.58694	6.47717	17.2488	1.47875	0
AA953_RS17365	cdd	cytidine/deoxycytidine deaminase	110.965	76.5789	34.2042	25.2728	53.3524	0.696698	0
AA953_RS17335	yohF	putative oxidoreductase	47.0189	27.0715	14.606	9.19946	52.2556	1.93028	0
AA953_RS17325	yohC	Yip1 family inner membrane protein	205.353	62.6404	27.2761	10.1261	114.214	1.82333	0
AA953_RS17305	osmF	putative ABC transporter periplasmic binding protein	218.814	150.46	85.3022	48.3849	291.426	1.9369	0
AA953_RS17300	yehY	putative ABC transporter permease	55.6311	49.4231	26.2325	18.31	82.9936	1.67925	9
AA953_RS17290	yehW	putative ABC transporter permease	49.9307	40.0158	24.1674	17.7468	73.2053	1.82941	0
AA953_RS17280	mlrA	transcriptional activator of csgD and csgBA	129.822	69.1943	41.1164	20.2804	128.171	1.85234	0
AA953_RS17205	yehE	DUF2574 family protein	359.758	257.754	179.464	105.44	317.975	1.23364	0
AA953_RS17185	yehB	putative outer membrane protein	3.92819	2.5083	2.13629	1.52295	2.49601	0.995102	0
AA953_RS17100	gatC	putative PTS system EIIC permease component	11.7157	7.67009	5.35686	3.18274	5.08039	0.662365	0
AA953_RS17095	gatD	galactitol-1-phosphate dehydrogenase, Zn-dependent and NAD(P)-binding	7.90369	5.03961	3.8435	2.69512	4.23948	0.841232	0
AA953_RS17060	yegP	UPF0339 family protein	784.978	441.866	238.897	114.71	657.206	1.48734	0
AA953_RS16775	sbmC	DNA gyrase inhibitor	72.4779	47.6443	31.1596	21.3919	74.9915	1.57399	0
AA953_RS16665	ldtA	L,D-transpeptidase linking Lpp to murein	112.522	89.9208	67.5453	50.8291	116.965	1.30076	0
AA953_RS16570	yedY	membrane-anchored, periplasmic TMAO, DMSO reductase	80.1297	49.5578	35.1845	29.5857	55.0766	1.11136	1
AA953_RS16550	hchA	glyoxalase III and Hsp31 molecular chaperone	523.215	347.845	185.163	90.3376	501.057	1.44046	0
AA953_RS16510	yedA	amino acid exporter for phenylalanine, threonine	1.8341	1.89867	0.65732	0.281241	1.80739	0.951925	9
AA953_RS16500	yodC	uncharacterized protein	92.3814	63.3924	52.96	39.4849	116.233	1.83355	0
AA953_RS16490	yedP	putative mannosyl-3-phosphoglycerate phosphatase	146.32	83.1633	48.034	22.9884	163.737	1.96886	0
AA953_RS16385	yedL	GNAT family putative N-acetyltransferase	20.263	15.8443	11.7653	9.04189	23.6819	1.49466	0
AA953_RS16380	yedK	DUF159 family protein	41.9004	30.6626	16.2754	6.73486	20.1684	0.657753	9
AA953_RS16360	amyA	cytoplasmic alpha-amylase	127.815	103.661	71.1204	40.7199	173.145	1.67029	9
AA953_RS16105	flhE	proton seal during flagellar secretion	5.84383	3.35391	6.00535	1.37444	3.79672	1.13203	12
AA953_RS15885	yebW	uncharacterized protein	113.041	69.8526	70.7623	54.2465	126.654	1.81316	3
AA953_RS15755	yoaD	putative membrane-anchored cyclic-di-GMP phosphodiesterase, regulator of cellulose production	14.3089	9.48626	5.5629	3.79571	17.2609	1.81957	0
AA953_RS15675	dmlR	transcriptional activator of dmlA	103.227	87.8239	73.5981	50.5792	53.1853	0.60559	0
AA953_RS15590	yeaH	UPF0229 family protein	174.499	93.0847	41.437	18.4126	184.528	1.98236	0
AA953_RS15515	ydjE	putative MFS sugar transporter, membrane protein	3.73065	2.51233	2.26209	1.3825	2.27972	0.907411	3
AA953_RS15460	ynjH	DUF1496 family protein	43.5053	35.0738	26.1729	14.1667	34.6933	0.98915	9
AA953_RS15400	astC	succinylornithine transaminase, PLP-dependent	76.4362	68.3102	22.158	11.9925	57.7172	0.844929	9
AA953_RS15395	astA	arginine succinyltransferase	64.0606	59.8218	19.0729	9.4093	55.7993	0.932758	9
AA953_RS15390	astD	N-succinylglutamate 5-semialdehyde dehydrogenase	74.027	63.9529	22.6359	13.8074	61.647	0.963943	9
AA953_RS15385	astB	succinylarginine dihydrolase	60.4244	52.2277	17.5287	12.3228	51.9154	0.994019	10
AA953_RS15380	astE	succinylglutamate desuccinylase	44.773	40.5339	14.5885	8.90788	41.6944	1.02863	9
AA953_RS15325	chbF	phospho-chitobiase; general 6-phospho-beta-glucosidase activity	6.21276	5.10698	3.53462	2.40992	3.42075	0.669819	0
AA953_RS15280	yniA	fructosamine kinase family protein	392.189	262.169	136.443	61.8611	261.229	0.996417	0
AA953_RS15205	btuE	glutathione peroxidase	225.945	181.864	141.769	106.196	348.006	1.91355	0
AA953_RS15160	ppsA	phosphoenolpyruvate synthase	1366.83	1320.55	834.07	413.043	1731.31	1.31105	9
AA953_RS15130	AA953_RS15130	hypothetical protein	8.5076	3.5674	2.21681	1.96615	4.29818	1.20485	1
AA953_RS15115	ydiF	putative acetyl-CoA:acetoacetyl-CoA transferase: alpha subunit/beta subunit	4.13633	2.54262	2.62837	1.87903	4.86147	1.91199	3
AA953_RS15095	ydiM	putative MFS transporter, membrane protein	1.83512	1.34984	1.03242	0.443926	0.827981	0.613391	9
AA953_RS14880	ydhL	DUF1289 family protein	75.4541	43.4743	36.6996	28.7892	57.7557	1.3285	0
AA953_RS14745	add	adenosine deaminase	166.078	102.231	57.6656	36.5998	190.825	1.8666	0
AA953_RS14705	uidC	putative outer membrane porin for beta-glucuronides porin protein	5.09974	3.66882	2.71856	0.955658	2.35634	0.64226	9
AA953_RS14590	ynfK	putative dethiobiotin synthetase	64.32	52.9806	44.6949	26.355	28.6881	0.541483	9
AA953_RS14495	ydfE	exonuclease	4.6081	3.04851	3.6871	1.80447	2.47942	0.813322	3
AA953_RS14330	ydfJ	shikimate transporter	5.15	3.06345	2.78312	2.03669	2.86738	0.935998	3
AA953_RS14200	tam	trans-aconitate methyltransferase	178.861	106.393	57.843	29.3746	127.343	1.19691	0
AA953_RS13990	adhP	zinc-dependent alcohol dehydrogenase	543.042	311.17	156.274	71.3638	525.383	1.68841	0
AA953_RS13910	yddH	flavin reductase like-protein	39.9779	20.9981	11.8051	5.83504	24.4901	1.16631	0
AA953_RS13855	mcbR	colanic acid and biofilm gene transcriptional regulator, MqsR-controlled	66.6376	34.4932	23.9223	18.7494	68.5187	1.98644	1
AA953_RS13850	curA	curcumin/dihydrocurcumin reductase, NADPH-dependent	61.6923	45.3794	28.832	15.4455	41.7767	0.920609	0
AA953_RS13825	AA953_RS13825	hypothetical protein	10.8776	6.13787	6.0364	2.62758	5.20097	0.847358	3
AA953_RS13745	ydcL	lipoprotein	342.554	223.728	156.408	104.602	300.942	1.34512	0
AA953_RS13725	rimL	ribosomal-protein-L7/L12-serine acetyltransferase	72.9692	58.9264	51.4125	35.7857	72.4829	1.23006	0
AA953_RS13700	ydcI	putative DNA-binding transcriptional regulator	365.712	347.633	262.315	157.838	237.814	0.684094	9
AA953_RS13685	ydcA	putative periplasmic protein	229.94	165.354	128.255	71.8473	118.252	0.715144	0
AA953_RS13615	ydbC	putative NAD(P)-binding oxidoreductase	132.022	97.0738	50.5872	23.3847	70.2818	0.724004	9
AA953_RS13585	paaY	thioesterase required for phenylacetic acid degradation; trimeric; phenylacetate regulatory and detoxification protein; hexapeptide repeat protein	127.951	101.596	77.0921	52.4059	99.3688	0.978076	0
AA953_RS13580	paaX	transcriptional repressor of phenylacetic acid degradation paa operon, phenylacetyl-CoA inducer	68.7001	59.8888	46.0085	33.2031	54.741	0.914043	0
AA953_RS13565	paaI	hydroxyphenylacetyl-CoA thioesterase	16.8476	17.1062	10.9124	7.63285	10.2682	0.600262	9
AA953_RS13510	feaB	phenylacetaldehyde dehydrogenase	38.4541	32.2964	21.1324	15.1414	19.3357	0.598694	0
AA953_RS13475	ydbJ	DUF333 family putative lipoprotein	320.283	245.169	169.202	100.206	250.998	1.02377	0
AA953_RS13405	AA953_RS13405	hypothetical protein	3.01136	1.18167	1.5038	0.858127	1.72959	1.46367	3
AA953_RS13387	rzoR	Rac prophage; predicted lipoprotein	14.5796	13.1398	9.20607	5.5808	9.07591	0.690721	9
AA953_RS13385	rzpR	Rac prophage; putative murein endopeptidase	8.664	6.8622	5.86708	3.88697	7.79028	1.13525	0
AA953_RS13365	ydaT	Rac prophage; uncharacterized protein	5.82062	5.2947	5.09901	2.79908	7.71203	1.45656	12
AA953_RS13320	lar	restriction alleviation and modification enhancement protein	3.43071	2.97861	1.32608	0.882921	3.36284	1.129	9
AA953_RS13280	ydaM	diguanylate cyclase, csgD regulator	58.281	48.2707	33.7497	21.4558	37.0212	0.766949	9
AA953_RS13255	abgB	p-aminobenzoyl-glutamate hydrolase, B subunit	5.24408	4.60057	3.09792	2.13554	4.0163	0.873	9
AA953_RS13230	uspE	stress-induced protein	413.021	324.907	237.625	161.296	384.783	1.18429	0
AA953_RS13180	ycjG	L-Ala-D/L-Glu epimerase	78.9995	65.78	50.2342	34.1404	52.8447	0.803355	0
AA953_RS13110	ycjO	putative sugar ABC transporter permease	1.59487	1.36991	0.931365	0.391298	0.811432	0.592327	9
AA953_RS13090	pspD	peripheral inner membrane phage-shock protein	66.6774	57.9546	46.0225	32.9405	66.7227	1.15129	0
AA953_RS13085	pspC	psp operon transcription co-activator	83.2208	57.2467	43.6363	40.9059	87.6842	1.53169	1
AA953_RS13065	puuE	4-aminobutyrate aminotransferase, PLP-dependent	6.96516	5.73467	3.77694	3.03704	9.86581	1.72038	0
AA953_RS13060	puuB	gamma-glutamylputrescine oxidoreductase	6.89685	5.89787	3.61247	3.05037	10.3205	1.74987	0
AA953_RS13035	puuP	putrescine importer	21.2918	16.6941	7.82344	6.12578	29.0037	1.73736	0
AA953_RS12995	ycjD	DUF559 family endonuclease-related protein	17.576	10.2439	11.5616	8.69831	17.6462	1.72261	3
AA953_RS12920	acnA	aconitate hydratase 1; aconitase A	233.739	204.816	127.24	88.2352	309.522	1.51122	9
AA953_RS12690	rssB	PcnB-degradosome interaction factor; response regulator	138.323	101.848	79.123	66.1641	188.601	1.85179	0
AA953_RS12655	narI	respiratory nitrate reductase subunit gamma	13.9471	12.3441	6.29394	5.45349	13.5877	1.10075	10
AA953_RS12480	treA	trehalase	208.046	127.048	54.4875	21.5149	114.106	0.898132	0
AA953_RS12405	hlyE	hemolysin E, chromosomal	10.7658	5.24038	2.94317	1.0184	5.67277	1.08251	0
AA953_RS12255	tfaE	e14 prophage; putative tail fiber assembly protein	5.95114	3.85973	2.54206	2.35793	4.64743	1.20408	1
AA953_RS12235	ymfP	e14 prophage; conserved protein	3.28443	2.26633	1.96856	0.954836	3.08155	1.35971	3
AA953_RS12215	ymfM	e14 prophage; uncharacterized protein	10.2378	7.14796	3.45091	2.54971	5.43168	0.759892	0
AA953_RS12190	xisE	e14 prophage; putative excisionase	26.5389	20.3169	17.4411	10.3671	14.0261	0.690368	0
AA953_RS12185	intE	e14 prophage; putative integrase	15.7401	12.2169	8.99359	7.32705	9.60731	0.786393	0
AA953_RS12120	pepT	peptidase T	144.673	109.306	77.7214	61.3199	159.528	1.45947	0
AA953_RS11915	yceF	m(7)GTP pyrophosphatase	308.897	237.174	195.12	153.291	410.513	1.73085	0
AA953_RS11780	bssS	biofilm regulator BssS	455.388	189.882	142.328	132.647	323.747	1.70499	1
AA953_RS11735	msyB	multicopy suppressor of secY and secA	794.013	474.688	299.983	149.504	755.901	1.59242	0
AA953_RS11700	clsC	stationary phase cardiolipin synthase 3	32.7756	26.2624	21.5926	16.3737	47.9739	1.82672	0
AA953_RS11695	ymdB	O-acetyl-ADP-ribose deacetylase; RNase III inhibitor during cold shock; putative cardiolipin synthase C regulatory subunit	77.6408	56.5278	48.0321	38.1078	99.7378	1.7644	0
AA953_RS11680	csgA	major curlin subunit	49.8948	36.383	28.0678	19.9326	38.3319	1.05357	0
AA953_RS11615	ycdU	putative inner membrane protein	1.68977	0.874782	0.613878	0.547274	1.57012	1.79487	1
AA953_RS11305	hyaB	hydrogenase 1, large subunit	1.02611	1.03516	0.566746	0.361061	1.7805	1.72002	9
AA953_RS11300	hyaA	hydrogenase 1, small subunit	1.33627	1.0036	0.522309	0.521169	1.62749	1.62166	1
AA953_RS11270	hspQ	heat shock protein involved in degradation of mutant DnaA; hemimethylated oriC DNA-binding protein	1012.29	633.162	525.503	464.988	862.365	1.362	1
AA953_RS11255	yccT	UPF0319 family protein	11.4785	10.2427	7.65363	4.74471	19.293	1.88358	9
AA953_RS11225	sulA	SOS cell division inhibitor	146.258	104.244	79.6385	52.2415	96.5781	0.926462	0
AA953_RS11195	rmf	ribosome modulation factor	33326.8	12051.4	6308.96	2402.8	8712.73	0.722964	0
AA953_RS11055	ycbK	M15A protease-related family periplasmic protein	709.483	585.038	439.626	354.081	822.127	1.40525	0
AA953_RS11020	ycbJ	protein kinase-like domain protein	39.8186	26.9571	19.6221	15.0634	37.372	1.38635	0
AA953_RS10945	focA	formate channel	142.31	94.6915	64.6971	45.2309	82.6714	0.873061	0
AA953_RS10920	ycaM	putative transporter	4.78622	2.40178	2.40614	1.25313	2.2745	0.947002	3
AA953_RS10905	dmsC	dimethyl sulfoxide reductase, anaerobic, subunit C	27.5652	18.6206	15.0455	13.1122	24.0536	1.29178	1
AA953_RS10785	aqpZ	aquaporin Z	65.59	28.0123	19.0581	19.6375	38.6093	1.3783	1
AA953_RS10765	poxB	pyruvate dehydrogenase, thiamine triphosphate-binding, FAD-binding	232.821	181.301	116.387	68.5451	280.195	1.54547	0
AA953_RS10735	ybjP	lipoprotein	438.998	360.436	279.368	186.226	425.92	1.18168	0
AA953_RS10590	yliI	soluble aldose sugar dehydrogenase	37.8867	28.3833	16.154	8.96871	49.472	1.743	0
AA953_RS10520	ybiW	putative pyruvate formate lyase	4.02429	2.3707	2.12583	1.41116	3.12695	1.319	3
AA953_RS10445	glnQ	glutamine transport ATP-binding protein GlnQ	575.088	567.143	390.951	227.491	289.233	0.509982	9
AA953_RS10250	AA953_RS10250	hypothetical protein	21.7616	19.638	13.3727	6.79047	29.2256	1.48822	9
AA953_RS10230	AA953_RS10230	outer membrane protein X	135.432	95.2202	71.5244	35.5747	60.0344	0.63048	0
AA953_RS10130	nohD	DLP12 prophage; DNA packaging protein	11.5132	8.07765	7.77152	3.36307	5.07382	0.62813	3
AA953_RS09915	AA953_RS09915	e14 prophage; putative integrase	32.2151	28.8976	20.9271	10.3104	20.7732	0.718856	9
AA953_RS09890	ybhD	putative DNA-binding transcriptional regulator	10.0117	6.0454	3.24226	2.19416	5.0108	0.828862	0
AA953_RS09720	ybgE	putative inner membrane protein in cydABX-ybgE operon	504.139	364.354	253.957	176.417	323.305	0.887338	0
AA953_RS09715	cydX	cytochrome d (bd-I) ubiquinol oxidase subunit X	1212.84	853.922	665.299	450.487	972.154	1.13846	0
AA953_RS09710	cydB	cytochrome d terminal oxidase, subunit II	648.393	461.738	314.237	220.442	390.639	0.846018	0
AA953_RS09705	cydA	cytochrome d terminal oxidase, subunit I	607.42	423.523	285.553	201.936	363.12	0.857379	0
AA953_RS09690	mngA	fused 2-O-a-mannosyl-D-glycerate specific PTS enzymes: IIA component/IIB component/IIC component	1.14202	1.22973	0.553483	0.49589	0.889581	0.723398	10
AA953_RS09480	potE	putrescine-ornithine antiporter	14.5718	10.4734	8.91753	6.83764	10.8397	1.03498	0
AA953_RS09400	nagB	glucosamine-6-phosphate deaminase	212.874	198.955	160.07	99.0547	224.148	1.12663	9
AA953_RS09250	ybeL	DUF1451 family protein	379.463	254.448	182.475	108.696	386.157	1.51763	0
AA953_RS09150	cspE	constitutive cold shock family transcription antitermination protein; negative regulator of cspA transcription; RNA melting protein; ssDNA-binding protein	38958.2	21926.9	19058.1	16759.6	13714.7	0.625476	1
AA953_RS09070	uspG	universal stress protein UP12	365.112	217.963	175.168	130.996	320.663	1.47118	0
AA953_RS08810	nohD2	DLP12 prophage; DNA packaging protein	17.5083	13.2999	12.0944	4.11353	6.66897	0.501431	12
AA953_RS08640	sfmA	FimA homolog, function unknown	6.72536	4.44634	3.37884	2.69747	7.89883	1.77648	0
AA953_RS08595	ybcF	putative carbonate kinase	4.09305	2.9456	2.12878	1.81096	3.91956	1.33065	0
AA953_RS08585	ylbE	NO-induced DUF1116 protein	5.84531	4.06353	3.17699	2.65616	4.51702	1.1116	0
AA953_RS08545	ybbW	putative allantoin transporter	1.57708	0.771543	0.624347	0.163213	0.798114	1.03444	3
AA953_RS08535	hyi	hydroxypyruvate isomerase	3.43451	1.83674	1.70113	1.28044	3.3428	1.81996	3
AA953_RS08530	gcl	glyoxylate carboligase	5.96605	4.26403	3.7861	2.73723	6.15702	1.44394	3
AA953_RS08515	allS	allD operon transcriptional activator	2.92076	2.07426	1.26022	1.18763	2.21298	1.06688	1
AA953_RS08395	fsr	putative fosmidomycin efflux system protein	34.7773	25.7809	21.3274	17.1982	28.8467	1.11892	0
AA953_RS08170	bolA	stationary-phase morphogene, transcriptional repressor for mreB; also regulator for dacA, dacC, and ampC	1038.77	513.304	394.559	336.347	870.533	1.69594	1
AA953_RS08090	yajO	2-carboxybenzaldehyde reductase	207.975	152.277	104.648	66.8708	207.391	1.36194	0
AA953_RS07945	aroM	AroM family protein	135.281	83.6281	64.9612	51.2716	56.0737	0.670512	0
AA953_RS07910	psiF	PsiF family protein	169.079	96.2514	57.0817	36.8194	180.759	1.87799	0
AA953_RS07880	yaiY	DUF2755 family inner membrane protein	95.4439	34.704	14.9342	6.47639	44.22	1.27421	0
AA953_RS07745	mhpT	3-hydroxyphenylpropionic transporter	10.2095	7.50501	6.32307	4.90231	8.27809	1.10301	0
AA953_RS07695	lacY	lactose permease	5.09488	4.15117	3.57033	1.91016	2.57957	0.621408	9
AA953_RS07610	yahK	broad specificity NADPH-dependent aldehyde reductase, Zn-containing	328.064	222.912	150.022	92.179	358.297	1.60735	0
AA953_RS07585	yahF	putative NAD(P)-binding succinyl-CoA synthase	3.53922	2.41334	1.78854	1.70155	2.71289	1.12412	1
AA953_RS07570	yahC	putative inner membrane protein	2.65746	1.6952	2.87191	0.738562	1.75213	1.03358	12
AA953_RS07270	ykfA	CP4-6 prophage; putative GTP-binding protein	42.5275	33.5237	23.9256	16.0901	19.9645	0.595533	0
AA953_RS06915	ldcC	lysine decarboxylase 2, constitutive	31.8009	24.9982	20.3038	15.1956	48.3732	1.93507	0
AA953_RS06715	sfsA	sugar fermentation stimulation protein A	234.545	154.34	122.642	109.822	278.212	1.80259	1
AA953_RS06675	yadM	putative fimbrial-like adhesin protein	11.7421	7.91939	5.04798	4.39483	9.921	1.25275	1
AA953_RS06670	yadL	putative fimbrial-like adhesin protein	6.88254	5.89771	4.18945	2.5721	7.8209	1.32609	9
AA953_RS06665	yadK	putative fimbrial-like adhesin protein	7.34636	4.71542	2.97962	1.99339	5.39757	1.14466	0
AA953_RS06200	fixC	putative oxidoreductase	2.69262	2.75163	1.69785	1.15743	1.53474	0.557759	9
AA953_RS06195	fixB	putative electron transfer flavoprotein, NAD/FAD-binding domain and ETFP adenine nucleotide-binding domain-like protein	3.83682	4.35209	2.98307	1.69425	2.42361	0.556884	9
AA953_RS06070	nhaA	Na+/H+ antiporter NhaA	144.649	91.6621	68.6846	61.8838	155.714	1.69878	1
AA953_RS05970	arcA	response regulator in two-component regulatory system with ArcB or CpxA	2233.34	1744.17	1223.72	958.054	1886	1.08132	0
AA953_RS05875	deoB	phosphopentomutase	495.929	376.208	267.674	216.222	490.227	1.30307	0
AA953_RS05870	deoA	thymidine phosphorylase	105.242	76.4632	44.6651	35.7716	124.989	1.63463	0
AA953_RS05735	lgoD	L-galactonate oxidoreductase; L-gulonate oxidoreductase	2.4112	1.41343	0.971436	0.779677	0.888704	0.628756	1
AA953_RS05725	lgoT	putative L-galactonate:H+ symporter	23.7941	16.198	9.87405	6.47882	8.38065	0.517387	0
AA953_RS05600	kptA	RNA 2'-phosphotransferase	18.7104	10.6897	10.8631	7.61514	20.799	1.9457	3
AA953_RS05460	nanC	N-acetylnuraminic acid outer membrane channel protein	5.35671	4.31508	2.32831	1.11617	2.48815	0.576618	9
AA953_RS05450	nanS	9-O-acetyl N-acetylneuraminic acid esterase	18.384	12.1952	7.2314	5.38993	19.1374	1.56926	0
AA953_RS05395	sgcA	putative phosphotransferase enzyme IIA component	133.718	37.8561	20.3628	12.8134	28.4492	0.751508	1
AA953_RS05390	sgcE	putative epimerase	102.791	32.5361	18.6313	10.9528	21.5717	0.663008	0
AA953_RS05385	sgcR	putative DNA-binding transcriptional regulator	54.0277	21.3468	12.9661	9.49773	17.7209	0.830143	1
AA953_RS05365	yjhF	putative transporter	8.98573	6.60958	4.10309	2.95867	3.77119	0.570564	0
AA953_RS05260	yjhB	putative MFS transporter, membrane protein	17.0475	13.206	8.871	3.72531	8.40228	0.636247	9
AA953_RS05200	idnT	L-idonate and D-gluconate transporter	19.4283	16.4799	9.44082	8.45662	10.2373	0.621201	10
AA953_RS05190	yjgR	DUF853 family protein with NTPase fold	65.5741	49.7328	38.4621	30.6294	79.6968	1.6025	0
AA953_RS05115	yjgH	UPF0131 family protein	27.8718	20.5113	16.0717	9.02683	40.1713	1.95849	0
AA953_RS05065	nrdD	anaerobic ribonucleoside-triphosphate reductase	43.8283	30.2309	19.2832	13.1759	33.2541	1.1	0
AA953_RS05060	nrdG	anaerobic ribonucleotide reductase activating protein	12.3181	8.46775	9.7402	3.58121	13.9301	1.64507	12
AA953_RS04965	ytfK	DUF1107 family protein	1418.68	589.372	420.946	298.665	688.488	1.16817	1
AA953_RS04710	nnr	bifunctional NAD(P)H-hydrate repair enzyme; C-terminal domain ADP-dependent (S)-NAD(P)H-hydrate dehydratase and N-terminal domain NAD(P)H-hydrate epimerase	117.375	79.4145	59.8615	51.0905	133.728	1.68392	1
AA953_RS04645	frdA	anaerobic fumarate reductase catalytic and NAD/flavoprotein subunit	108.879	79.5913	52.1884	29.9027	69.3716	0.871598	0
AA953_RS04640	frdB	fumarate reductase (anaerobic), Fe-S subunit	120.565	87.2891	54.7877	30.2829	67.1845	0.769678	0
AA953_RS04635	frdC	fumarate reductase (anaerobic), membrane anchor subunit	115.739	85.4972	51.27	31.204	79.2733	0.927203	0
AA953_RS04630	frdD	fumarate reductase (anaerobic), membrane anchor subunit	108.123	76.9923	49.4698	28.0069	72.2345	0.938204	0
AA953_RS04620	blc	outer membrane lipoprotein cell division and growth lipocalin	110.275	80.064	53.419	31.2821	122.231	1.52667	0
AA953_RS04505	ghoT	toxin of GhoTS toxin-antitoxin pair; membrane-lytic protein; stimulator of persister cell formation	9.0716	6.19511	3.35067	1.48725	9.10475	1.46967	0
AA953_RS04500	ghoS	antitoxin of the GhoTS toxin-antitoxin system	7.47281	3.57767	2.99912	0.949102	5.82668	1.62862	3
AA953_RS04275	alsE	allulose-6-phosphate 3-epimerase	19.6983	15.618	12.7563	5.10974	10.4995	0.672266	9
AA953_RS04270	alsK	D-allose kinase	15.7675	13.6356	9.63099	5.66505	10.3054	0.75577	9
AA953_RS04120	yjbQ	thiamine phosphate synthase	307.479	238.05	181.188	151.242	456.942	1.91952	0
AA953_RS03895	aceK	bifunctional isocitrate dehydrogenase kinase/phosphatase	61.461	30.6864	12.6279	7.54972	34.4984	1.12423	0
AA953_RS03890	aceA	isocitrate lyase	1402.8	702.733	231.485	97.4173	497.557	0.708031	0
AA953_RS03885	aceB	malate synthase A	741.278	354.983	122.387	67.7312	408.912	1.15192	0
AA953_RS03550	pflD	glycyl radical enzyme	7.87343	6.26342	5.52925	3.75014	5.56211	0.88803	0
AA953_RS03530	fsaB	fructose-6-phosphate aldolase 2	9.26002	10.0817	8.01352	4.51743	5.62738	0.558176	12
AA953_RS03525	gldA	glycerol dehydrogenase	42.1894	36.7058	26.366	19.9484	29.7195	0.809667	0
AA953_RS03505	katG	catalase-peroxidase HPI, heme b-containing	587.544	495.68	324.93	243.011	538.999	1.08739	0
AA953_RS03340	kdgT	2-keto-3-deoxy-D-gluconate transporter	15.8693	11.5181	9.86374	6.76685	6.79901	0.590287	0
AA953_RS03165	yihQ	putative sulpholipid alpha-glucosidase; alpha-glucosyl fluoride glucosidase	4.04328	3.54507	2.79496	1.72885	3.28959	0.927935	9
AA953_RS02930	udp	uridine phosphorylase	543.641	467.625	301.93	226.048	325.037	0.69508	0
AA953_RS02925	ysgA	putative carboxymethylenebutenolidase	466.527	415.512	322.937	176.181	304.306	0.732365	9
AA953_RS02235	dgoR	D-galactonate catabolism operon transcriptional repressor	91.5736	73.1622	48.5743	45.7776	49.2748	0.673501	1
AA953_RS02200	yidQ	conserved outer membrane protein	399.182	321.703	256.202	153.209	268.052	0.833226	0
AA953_RS02155	yidK	putative transporter	3.64562	2.70578	1.68837	1.81049	1.90614	0.70447	1
AA953_RS02150	yidJ	sulfatase/phosphatase superfamily protein	5.88578	4.87303	2.52002	2.32582	3.39452	0.696594	10
AA953_RS01965	ligB	DNA ligase B	7.17664	4.70869	4.90787	3.39672	3.87444	0.822828	3
AA953_RS01815	kbl	glycine C-acetyltransferase	81.6629	62.758	45.3089	37.0862	72.6	1.15682	0
AA953_RS01810	tdh	L-threonine 3-dehydrogenase	116.193	90.4493	63.8753	53.9487	110.857	1.22563	0
AA953_RS01750	lldR	dual role activator/repressor for lldPRD operon	58.9757	55.4128	44.099	28.9169	32.7475	0.590974	9
AA953_RS01715	yibI	DUF3302 family inner membrane protein	16.6481	12.0948	6.05734	4.56259	18.7573	1.55086	0
AA953_RS01710	yibH	putative membrane fusion protein (MFP) component of efflux pump	14.4379	9.69787	5.69667	4.05028	9.06899	0.935153	0
AA953_RS01630	sgbE	L-ribulose-5-phosphate 4-epimerase SgbE	21.656	14.5922	8.93892	7.61916	11.0531	0.75747	1
AA953_RS01625	sgbU	putative L-xylulose 5-phosphate 3-epimerase	15.6408	10.0771	5.37495	3.30849	6.42557	0.637643	0
AA953_RS01615	lyxK	L-xylulose kinase	7.31337	4.99561	3.26918	2.26609	2.65302	0.531069	0
AA953_RS01535	xylA	D-xylose isomerase	38.798	26.8303	16.3218	10.5334	20.1341	0.750424	0
AA953_RS01530	xylB	xylulokinase	16.65	11.9594	7.4896	5.39994	16.443	1.37491	0
AA953_RS01440	yhjY	autotransporter beta-domain protein	81.1423	46.5114	27.2576	16.259	78.3406	1.68433	0
AA953_RS01435	yhjX	pyruvate-inducible inner membrane protein, putative transporter	5.06649	3.82041	3.09335	2.31998	6.2115	1.62587	0
AA953_RS01295	yhjG	putative inner membrane-anchored periplasmic AsmA family protein	44.7401	26.4694	15.8587	10.1407	50.1993	1.8965	0
AA953_RS00900	ugpB	sn-glycerol-3-phosphate ABC transporter periplasmic binding protein	319.044	218.705	102.911	42.5874	150.448	0.687907	0
AA953_RS00895	ugpA	sn-glycerol-3-phosphate ABC transporter permease	65.6462	55.304	25.2526	11.5683	35.9093	0.649307	9
AA953_RS00890	ugpE	sn-glycerol-3-phosphate ABC transporter permease	70.8698	55.7126	24.6886	13.3028	38.7173	0.694947	9
AA953_RS00885	ugpC	sn-glycerol-3-phosphate import ATP-binding protein UgpC	135.084	110.414	61.473	38.4078	97.1978	0.880302	9
AA953_RS00880	ugpQ	glycerophosphoryl diester phosphodiesterase	156.58	128.113	87.8169	65.9847	150.002	1.17086	0
AA953_RS00770	glpD	aerobic glycerol-3-phosphate dehydrogenase	59.9045	51.1091	41.0123	15.3876	44.11	0.863055	12
AA953_RS00670	ompR	DNA-binding response regulator	572.306	476.581	393.742	283.817	395.033	0.828891	0
AA953_RS00055	smg	DUF494 family putative periplasmic protein	720.271	523.471	427.671	322.166	681.622	1.30212	0

## Sheet: up-group 3
GeneID	Symbol	Description	Exp2	Exp4	Exp6	Exp9	Exp104	Exp104/Exp4	Profile	RpoS control	Reference
AA953_RS00450	fic	stationary phase-induced protein, putative toxin	95.0586	62.9572	39.3125	25.1557	135.421	2.15101	0	Yes	regulonDB
AA953_RS00455	yhfG	putative antitoxin for Fic	220.105	122.24	82.528	60.3239	261.64	2.14038	0
AA953_RS00870	ggt	gamma-glutamyltranspeptidase	134.323	95.5434	57.1434	40.2138	268.857	2.81398	0
AA953_RS00875	yhhA	DUF2756 family protein	143.277	75.8534	48.3271	31.9429	194.482	2.56392	0
AA953_RS01015	yhhT	UPF0118 family putative transporter	16.8543	12.985	10.0133	8.24592	29.6357	2.28231	0	Yes	Ecocyc
AA953_RS01125	uspB	universal stress (ethanol tolerance) protein B	214.902	118.084	89.0761	75.4527	253.043	2.14291	1	Yes	regulonDB
AA953_RS01135	dtpB	dipeptide and tripeptide permease B	20.6435	13.3595	9.06628	7.8152	29.8999	2.23809	1
AA953_RS01200	slp	outer membrane lipoprotein	47.0122	31.1239	32.5407	20.7844	299.453	9.62131	3
AA953_RS01210	yhiD	putative Mg(2+) transport ATPase, inner membrane protein	6.84605	3.29732	2.40251	1.56404	40.7475	12.3578	0	Yes	regulonDB
AA953_RS01215	hdeB	acid stress chaperone HdeB	225.497	78.9727	64.1576	37.1524	2306.89	29.2113	3	Yes	regulonDB
AA953_RS01220	hdeA	stress response protein acid-resistance protein	556.359	226.833	190.912	143.034	3897.25	17.1811	1	Yes	regulonDB
AA953_RS01230	gadE	gad regulon transcriptional activator	4.13883	2.1261	1.76138	0.653669	138.585	65.1829	3	Yes	regulonDB
AA953_RS01240	mdtE	anaerobic multidrug efflux transporter, ArcA-regulated	5.05386	3.00671	2.48672	1.41786	49.4493	16.4463	3	Yes	regulonDB
AA953_RS01260	gadA	glutamate decarboxylase A, PLP-dependent	66.0702	25.5256	18.6348	9.07498	465.277	18.2279	3	Yes	regulonDB
AA953_RS01270	treF	trehalase	42.6525	34.4973	24.3378	20.8877	138.938	4.02751	0	Yes	regulonDB
AA953_RS01475	yiaG	HTH_CROC1 family putative transcriptional regulator	345.44	164.204	109.382	73.9471	743.117	4.52558	0	Yes	regulonDB
AA953_RS01520	yiaA	YiaAB family inner membrane protein, tandem domains	3.36939	1.482	1.92961	1.5306	15.7258	10.6112	4
AA953_RS01805	waaH	LPS(HepIII)-glucuronic acid glycosyltransferase	3.65983	1.98131	1.39932	1.18876	4.84159	2.44363	1
AA953_RS03945	yjbE	extracellular polysaccharide production threonine-rich protein	119.882	62.4493	54.0326	49.2399	4124.73	66.0492	4
AA953_RS04060	yjbJ	stress-induced protein, UPF0337 family	231.972	73.432	56.8668	29.2012	244.487	3.32943	3	Yes	Ecocyc
AA953_RS04125	yjbR	DUF419 family protein	234.087	172.837	133.762	103.618	348.184	2.01452	0
AA953_RS04145	yjcC	putative membrane-anchored cyclic-di-GMP phosphodiesterase	12.0101	7.74459	6.06708	5.31887	22.1271	2.85711	1
AA953_RS04380	yjdN	metalloprotein superfamily protein	186.104	80.6306	32.2469	10.2355	198.486	2.46167	0
AA953_RS04430	adiY	adi system transcriptional activator	1.7889	1.21782	1.19143	0.594263	10.155	8.33864	3
AA953_RS04495	yjdJ	GNAT family putative N-acetyltransferase	42.7887	34.1246	23.6287	18.7554	115.692	3.39027	0
AA953_RS04810	aidB	DNA alkylation damage repair protein; flavin-containing DNA binding protein, weak isovaleryl CoA dehydrogenase	37.1072	25.5086	16.5035	12.5388	51.9921	2.03822	0	Yes	Ecocyc
AA953_RS04870	yjfY	YhcN family protein, periplasmic	16.4914	8.65486	9.0582	6.54254	43.4541	5.02078	3
AA953_RS04875	AA953_RS04875	hypothetical protein	21.8421	13.1361	12.9817	9.53424	26.6141	2.02603	3
AA953_RS05220	ahr	broad specificity NADPH-dependent aldehyde reductase, Zn-containing	80.6531	55.367	35.3595	28.7555	190.669	3.44373	0
AA953_RS05455	nanM	N-acetylneuraminic acid mutarotase	46.0341	27.3547	19.6217	15.5052	57.698	2.10925	0
AA953_RS07100	ivy	inhibitor of c-type lysozyme, periplasmic	467.48	359.398	281.55	176.692	1726.01	4.80251	0
AA953_RS07385	yagP	LysR family putative transcriptional regulator	9.50987	6.26973	5.54034	3.21267	22.0462	3.51629	3
AA953_RS07390	paoD	moco insertion factor for PaoABC aldehyde oxidoreductase	18.7449	13.1551	7.24297	4.29194	37.4335	2.84556	0
AA953_RS07395	paoC	PaoABC aldehyde oxidoreductase, Moco-containing subunit	17.0043	10.4536	6.35708	4.45839	40.9538	3.91767	0
AA953_RS07400	paoB	PaoABC aldehyde oxidoreductase, FAD-containing subunit	15.0493	7.86388	4.95837	3.4336	36.4427	4.63419	0
AA953_RS07405	paoA	PaoABC aldehyde oxidoreductase, 2Fe-2S subunit	15.8547	10.361	5.04747	4.69496	47.3851	4.57341	1
AA953_RS07500	rclA	reactive chlorine stress species (RCS) resistance protein; pyridine nucleotide-dependent disulfide oxidoreductase family	27.563	18.9503	12.9595	6.28592	38.4107	2.02692	0
AA953_RS08265	ybaY	outer membrane lipoprotein	541.394	326.89	204.181	173.348	924.678	2.82871	1	Yes	Ecocyc
AA953_RS08275	ybaA	DUF1428 family protein	55.329	20.1221	8.97641	6.03501	58.7057	2.91747	1
AA953_RS08920	ybdK	weak gamma-glutamyl:cysteine ligase	76.199	45.9459	28.2406	13.9178	138.917	3.0235	0
AA953_RS09075	ybdR	putative Zn-dependent NAD(P)-binding oxidoreductase	36.3401	20.3395	13.5914	6.69481	106.132	5.21804	0
AA953_RS09545	ybfC	putative secreted protein	6.46075	3.82694	2.96042	2.53823	8.42173	2.20065	1
AA953_RS09565	ybgA	DUF1722 family protein	60.7369	56.8514	36.8664	25.364	144.367	2.53938	9	Yes	regulonDB
AA953_RS09810	ybgS	putative periplasmic protein	246.97	130.777	77.7072	47.6713	1297.2	9.91915	0
AA953_RS10255	AA953_RS10255	hypothetical protein	27.6494	24.8053	19.8924	11.8984	59.3646	2.39322	9
AA953_RS10340	ybhN	UPF0104 family inner membrane protein	21.9382	16.0249	10.9116	6.12304	36.9562	2.30617	0
AA953_RS10345	clsB	cardiolipin synthase 2	41.4964	30.9585	21.465	16.0374	84.2852	2.72252	0
AA953_RS10350	ybhP	endo/exonuclease/phosphatase family protein	64.8519	47.6302	34.7697	26.2975	127.011	2.6666	0
AA953_RS10430	mcbA	colanic acid mucoidy stimulation protein	82.1881	28.677	20.6893	13.2166	91.9958	3.208	0
AA953_RS10440	ybiO	mechanosensitive channel protein, intermediate conductance	24.4947	14.3041	8.99168	5.69513	49.8915	3.4879	0
AA953_RS10465	dps	Fe-binding and storage protein; stress-inducible DNA-binding protein	1443.41	791.286	492.932	228.366	2995.7	3.78587	0
AA953_RS10585	bssR	biofilm regulator BssR	362.538	95.204	46.3418	22.7337	428.332	4.49909	0
AA953_RS10910	ycaC	putative isochorismatase family hydrolase	636.944	402.905	198.556	91.9714	999.322	2.48029	0
AA953_RS10955	ycaP	UPF0702 family putative inner membrane protein	48.4575	31.9895	22.235	15.6452	72.0364	2.25188	0
AA953_RS11330	cbdA	cytochrome bd-II oxidase, subunit I	13.1982	8.32401	8.05732	5.85715	59.2623	7.11944	3
AA953_RS11345	appA	phosphoanhydride phosphorylase	24.6029	18.8654	16.0456	11.7894	59.8379	3.17183	0
AA953_RS11470	yccJ	uncharacterized protein	1255.81	770.36	540.521	295.346	2374.69	3.08257	0	Yes	regulonDB
AA953_RS11475	wrbA	NAD(P)H:quinone oxidoreductase	830.222	607.922	392.837	219.128	1437.44	2.36451	0	Yes	regulonDB
AA953_RS11480	AA953_RS11480	hypothetical protein	1272.07	238.514	122.464	78.7848	528.305	2.21498	1
AA953_RS11485	ymdF	KGG family protein	3124.18	558.197	250.42	135.803	1187.52	2.12741	1
AA953_RS11570	phoH	ATP-binding protein	490.978	326.294	213.483	118.69	1345.83	4.12458	0
AA953_RS11655	csgF	curli nucleation outer membrane protein	4.01286	2.23615	1.19773	1.4031	13.7337	6.14169	1	Yes	regulonDB
AA953_RS11800	grxB	glutaredoxin 2 (Grx2)	748.519	650.716	507.848	348.897	1764.47	2.71158	9
AA953_RS12030	ycfJ	uncharacterized protein	33.3769	16.1579	10.2969	9.55608	84.4473	5.22639	1
AA953_RS12310	ariR	RcsB connector protein for regulation of biofilm and acid-resistance	19.2976	7.84461	6.3987	5.17612	29.2034	3.72274	1	Yes	regulonDB
AA953_RS12315	ymgC	Blue light, low temperature and stress induced protein	6.06478	2.67867	3.54989	1.72681	9.29104	3.46852	3	Yes	regulonDB
AA953_RS12435	ycgB	SpoVR family stationary phase protein	152.508	75.6404	40.6248	18.2	257.042	3.39822	0
AA953_RS12470	ymgE	UPF0410 family putative inner membrane protein	134.762	61.0065	25.0488	14.014	128.958	2.11384	0
AA953_RS12600	chaB	cation transport regulator ChaB	86.0785	55.9866	46.4734	39.8074	148.171	2.64654	1
AA953_RS12605	chaC	cation transport regulator	111.482	72.7922	56.4589	50.7978	150.89	2.07288	1
AA953_RS12805	yciE	putative rubrerythrin/ferritin-like metal-binding protein	130.781	60.3899	25.2549	15.1577	149.143	2.46967	0	Yes	regulonDB
AA953_RS12810	yciF	putative rubrerythrin/ferritin-like metal-binding protein	121.253	46.0928	19.977	9.56054	145.23	3.15082	0	Yes	regulonDB
AA953_RS12815	yciG	KGG family protein	309.138	95.0666	48.2117	21.7106	599.573	6.30687	0	Yes	regulonDB
AA953_RS12955	osmB	osmotically and stress inducible lipoprotein	219.313	127.298	115.234	92.1802	380.626	2.99003	3	Yes	regulonDB
AA953_RS13290	AA953_RS13290	hypothetical protein	104.145	74.8546	47.9226	19.2034	242.305	3.23701	9
AA953_RS13730	ydcK	uncharacterized protein	33.8323	24.6551	15.2796	9.06445	57.0776	2.31505	0	Yes	Our annotation
AA953_RS13875	yncG	glutathione S-transferase homolog	42.1172	23.2766	16.3733	8.5015	47.7982	2.05348	0
AA953_RS13925	narV	respiratory nitrate reductase subunit gamma	22.8219	11.0003	5.90626	4.24609	30.5155	2.77406	0
AA953_RS13930	narW	nitrate reductase 2 (NRZ), delta subunit (assembly subunit)	24.5779	8.95272	5.58667	4.45944	38.305	4.27859	1
AA953_RS13935	narY	nitrate reductase subunit beta	23.5484	10.6573	5.21279	3.18784	37.4691	3.5158	0
AA953_RS13940	narZ	respiratory nitrate reductase 2 alpha chain	20.4365	10.2696	4.55672	3.49151	36.0504	3.5104	1
AA953_RS13945	narU	nitrate/nitrite transporter	16.7667	7.19258	2.03977	1.66194	25.2953	3.51686	1	Yes	regulonDB
AA953_RS14000	rpsV	stationary-phase-induced ribosome-associated protein	9164.24	4154.72	2115.03	987.426	8982.47	2.16199	0
AA953_RS14005	bdm	biofilm-dependent modulation protein	145.932	75.7161	48.4236	29.7399	429.265	5.6694	0
AA953_RS14010	osmC	lipoyl-dependent Cys-based peroxidase, hydroperoxide resistance; salt-shock inducible membrane protein; peroxiredoxin	1822.96	1007.13	642.467	423.877	2334.75	2.31823	0	Yes	regulonDB
AA953_RS14045	dosP	oxygen sensor, c-di-GMP phosphodiesterase, heme-regulated; cold- and stationary phase-induced bioflim regulator	29.8425	19.3374	12.6996	9.60626	44.5037	2.30143	0	Yes	Ecocyc
AA953_RS14050	dosC	diguanylate cyclase, cold- and stationary phase-induced oxygen-dependent biofilm regulator	61.8995	33.6576	20.7884	16.1606	91.3332	2.7136	1	Yes	Ecocyc
AA953_RS14060	gadC	glutamate:gamma-aminobutyric acid antiporter	44.5536	19.2103	11.4287	6.08235	276.929	14.4157	0	Yes	regulonDB
AA953_RS14065	gadB	glutamate decarboxylase B, PLP-dependent	69.594	29.8406	19.6214	10.9247	496.469	16.6374	0	Yes	regulonDB
AA953_RS14295	ydeI	hydrogen peroxide resistance OB fold protein; putative periplasmic protein	116.114	54.8852	27.538	16.1585	315.335	5.74534	0
AA953_RS14300	ydeJ	inactive PncC family protein	53.1704	26.1582	14.1891	7.9956	88.2279	3.37286	0
AA953_RS14335	ydfK	cold shock protein, function unknown, Qin prophage	7.76647	4.97678	2.58586	1.9352	22.1626	4.4532	0
AA953_RS14520	intQ	Rac prophage; integrase	4.547	2.09522	2.28045	1.22763	5.9269	2.82877	3
AA953_RS14725	hdhA	7-alpha-hydroxysteroid dehydrogenase, NAD-dependent	369.178	271.638	205.786	182.849	589.367	2.16968	1
AA953_RS14870	sodC	superoxide dismutase, Cu, Zn, periplasmic	319.271	140.3	76.8054	42.91	302.531	2.15632	0	Yes	regulonDB
AA953_RS14950	cfa	cyclopropane fatty acyl phospholipid synthase, SAM-dependent	529.106	360.186	287.662	253.719	1087.09	3.01814	1	Yes	regulonDB
AA953_RS14985	ydhS	putative oxidoreductase	51.1977	32.4262	23.6014	13.2858	89.6262	2.764	0
AA953_RS15275	ydiZ	uncharacterized protein	273.368	186.143	134.083	75.0488	483.884	2.59953	0
AA953_RS15315	katE	catalase HPII	393.824	245.231	104.842	46.3487	1202.75	4.90456	0	Yes	regulonDB
AA953_RS15350	osmE	osmotically-inducible lipoprotein	1831.19	1359.78	1129.62	855.525	2812.58	2.06842	0	Yes	Ecocyc
AA953_RS15375	spy	periplasmic ATP-independent protein refolding chaperone, stress-induced	104.004	76.3053	52.5248	37.6029	170.023	2.22819	0
AA953_RS15585	yeaG	protein kinase, endogenous substrate unidentified; autokinase	468.815	278.254	128.907	55.5562	610.33	2.19343	0	Yes	Our annotation
AA953_RS15595	yeaI	putative membrane-anchored diguanylate cyclase	1.20014	0.517462	0.324229	0.274816	1.37657	2.66023	1
AA953_RS15730	yoaC	DUF1889 family protein	135.087	85.1795	65.4153	41.096	249.012	2.92338	0
AA953_RS15880	yebV	uncharacterized protein	1151.41	600.078	470.543	218.041	1765.61	2.94229	3
AA953_RS16200	otsA	trehalose-6-phosphate synthase	267.872	166.115	104.06	61.4513	835.818	5.03155	0	Yes	regulonDB
AA953_RS16205	otsB	trehalose-6-phosphate phosphatase, biosynthetic	198.813	114.605	72.2443	47.5856	589.388	5.14277	0	Yes	regulonDB
AA953_RS16475	rcsA	helix-turn-helix transcriptional regulator	64.6855	40.2423	28.312	16.9888	1286.87	31.978	0
AA953_RS16485	yodD	uncharacterized protein	528.611	221.225	114.832	69.634	564.921	2.55361	0
AA953_RS16710	yoeE	colicin IA outer membrane receptor and translocator; ferric iron-catecholate transporter	32.3961	16.029	19.1218	11.3154	32.365	2.01916	3
AA953_RS16805	yeeY	LysR family putative transcriptional regulator	12.9738	8.96819	7.70166	5.71194	18.7824	2.09434	0
AA953_RS16870	ugd	UDP-glucose 6-dehydrogenase	23.6635	15.2365	8.58386	4.29188	827.282	54.2962	0
AA953_RS16895	wbbI	d-Galf:alpha-d-Glc beta-1,6-galactofuranosyltransferase	1.331	0.631003	0.544967	0.369659	29.3022	46.4374	3
AA953_RS16900	wbbH	O-antigen polymerase	0.352631	0.074248	0.111299	0.0369725	7.68573	103.514	3
AA953_RS16930	wcaE	putative glycosyl transferase	3.39175	2.16904	1.70909	1.12673	241.777	111.467	0
AA953_RS16935	wcaD	colanic acid polymerase	1.65517	0.905218	0.711177	0.425916	127.838	141.224	0
AA953_RS16950	wcaA	putative glycosyl transferase	4.12639	1.54392	1.7522	1.4397	275.206	178.252	4
AA953_RS17085	yegS	phosphatidylglycerol kinase, metal-dependent	78.5069	51.5082	30.6267	19.1241	125.941	2.44507	0
AA953_RS17125	fbaB	fructose-bisphosphate aldolase class I	1112.54	797.341	418.448	187.451	1744.64	2.18807	9	Yes	regulonDB
AA953_RS17295	yehX	putative ABC transporter ATPase	30.6292	25.3992	14.9594	11.0637	57.9437	2.28132	0	Yes	regulonDB
AA953_RS17360	yohK	LrgB family inner membrane protein	30.0798	20.6398	14.7081	14.714	60.7417	2.94294	1
AA953_RS17955	arnB	uridine 5'-(beta-1-threo-pentapyranosyl-4-ulose diphosphate) aminotransferase, PLP-dependent	26.3533	18.1708	13.5337	11.6108	38.1974	2.10213	1
AA953_RS17960	arnC	undecaprenyl phosphate-L-Ara4FN transferase	15.4084	13.8286	11.1746	7.54639	36.4842	2.63832	9
AA953_RS17970	arnD	undecaprenyl phosphate-alpha-L-ara4FN deformylase	21.9299	15.8966	10.333	10.7743	32.9521	2.0729	1
AA953_RS17985	arnF	undecaprenyl phosphate-alpha-L-ara4N exporter; flippase ArnEF subunit	9.06452	6.02671	5.36577	3.01202	12.4513	2.06602	3
AA953_RS18025	elaB	putative membrane-anchored DUF883 family ribosome-binding protein	3245.05	2068.58	1373.39	812.04	4933.7	2.38507	0
AA953_RS18430	yfdC	putative inner membrane protein	34.2488	24.6624	17.3492	11.5288	71.4966	2.89901	0
AA953_RS18660	ypeC	DUF2502 family putative periplasmic protein	84.1629	57.5139	38.6927	24.8171	154.63	2.68857	0
AA953_RS18665	AA953_RS18665	hypothetical protein	80.4727	51.8718	38.666	23.8664	128.884	2.48465	0
AA953_RS19040	talA	transaldolase A	267.657	181.343	121.202	80.9888	694.866	3.83177	0	Yes	regulonDB
AA953_RS19045	tktB	transketolase 2, thiamine triphosphate-binding	376.509	234.183	145.281	87.6479	857.631	3.66222	0	Yes	regulonDB
AA953_RS19050	ypfG	DUF1176 family protein	25.5474	15.433	9.87612	6.44007	62.7127	4.06355	0
AA953_RS19780	yfiL	lipoprotein	15.3409	10.0979	8.10844	6.37596	29.1123	2.883	0	Yes	Our annotation
AA953_RS20810	ygdI	DUF903 family verified lipoprotein	588.092	223.03	145.785	107.43	880.875	3.94958	1	Yes	Our annotation
AA953_RS20940	ygdR	DUF903 family verified lipoprotein	260.255	180.164	177.011	112.988	482.262	2.67679	3	Yes	Our annotation
AA953_RS21450	loiP	Phe-Phe periplasmic metalloprotease, OM lipoprotein; low salt-inducible; Era-binding heat shock protein	150.399	115.179	87.7744	68.6192	240.059	2.08422	0
AA953_RS21835	yghA	putative oxidoreductase	167.492	87.5598	43.0627	21.3189	615.514	7.02964	0
AA953_RS21880	dkgA	2,5-diketo-D-gluconic acid reductase A	168.407	110.102	69.2769	45.8873	392.054	3.56084	0	Yes	regulonDB
AA953_RS22200	patA	putrescine:2-oxoglutaric acid aminotransferase, PLP-dependent	319.889	208.691	126.675	60.0122	461.206	2.20999	0	Yes	regulonDB
AA953_RS22330	yqjD	membrane-anchored ribosome-binding protein	1321.95	895.106	686.115	559.926	2133.89	2.38395	0	Yes	Ecocyc
AA953_RS22335	yqjE	DUF1469 family inner membrane protein	979.355	694.994	506.974	412.469	1420.91	2.04449	0
AA953_RS22585	yhbO	stress-resistance protein	45.4013	19.8691	11.3891	8.12118	157.211	7.91233	1
ncRNA007	nc8	nc8 small RNA	58.1244	40.4119	29.5329	27.8788	203.397	5.03309	1
ncRNA058	C0343	C0343 small RNA	191.953	144.638	89.7346	36.7882	458.026	3.16671	9
