# Supplementary material for: Deciphering global gene expression and regulation strategy in Escherichia coli during carbon limitation
Source: Microb Biotechnol. 2018 Dec 11;12(2):360–76. doi: 10.1111/1751-7915.13343 (PMC6390033; doi:10.1111/1751-7915.13343)
Supplement: Supplementary file 6 — Data S4. Genes subjected to GRDC and controlled by other regulators which respond to nitrogen limitation. [file MBT2-12-360-s006.xlsx]

## Sheet: ABBREVIATIONS
ABBREVIATIONS
NL_Exp2	Expression at a growth rate of 0.2/h in nitrogen limited chemostat
NL_Exp9	Expression at a growth rate of 0.9/h in nitrogen limited chemostat

## Sheet: up-group 2
GeneID	symbol	Description	NL_Exp2	NL_Exp9	log1.5(NL_Exp2/NL_Exp9)	p-value
AA953_RS00055	smg	DUF494 family putative periplasmic protein	609.346	189.318	2.883	0.00191087
AA953_RS00670	ompR	DNA-binding response regulator	558.738	259.889	1.88778	0.0149294
AA953_RS00770	glpD	aerobic glycerol-3-phosphate dehydrogenase	74.0067	16.2187	3.74383	3.69852e-09
AA953_RS00880	ugpQ	glycerophosphoryl diester phosphodiesterase	111.608	60.2356	1.52103	0.0434342
AA953_RS00900	ugpB	sn-glycerol-3-phosphate ABC transporter periplasmic binding protein	233.026	48.8653	3.85257	1.7655e-07
AA953_RS01295	yhjG	putative inner membrane-anchored periplasmic AsmA family protein	106.515	13.8093	5.03852	1.05934e-09
AA953_RS01435	yhjX	pyruvate-inducible inner membrane protein, putative transporter	9.0003	2.8108	2.87026	0.00432497
AA953_RS01440	yhjY	autotransporter beta-domain protein	194.511	26.4354	4.92222	1.33111e-08
AA953_RS01530	xylB	xylulokinase	21.7822	7.5907	2.5999	0.0278202
AA953_RS01535	xylA	D-xylose isomerase	34.8952	11.9602	2.64083	0.00401149
AA953_RS01630	sgbE	L-ribulose-5-phosphate 4-epimerase SgbE	14.5715	5.9507	2.20872	0.0464812
AA953_RS01710	yibH	putative membrane fusion protein (MFP) component of efflux pump	22.1136	5.2305	3.55563	0.00656047
AA953_RS01715	yibI	DUF3302 family inner membrane protein	37.2518	5.8511	4.5653	0.000152425
AA953_RS01810	tdh	L-threonine 3-dehydrogenase	180.089	63.3458	2.57689	2.91475e-05
AA953_RS01815	kbl	glycine C-acetyltransferase	96.2002	41.2546	2.08814	0.00553661
AA953_RS02200	yidQ	conserved outer membrane protein	386.091	198.363	1.6425	0.00390284
AA953_RS02925	ysgA	putative carboxymethylenebutenolidase	342.954	139.384	2.22057	0.000942688
AA953_RS03165	yihQ	putative sulpholipid alpha-glucosidase; alpha-glucosyl fluoride glucosidase	4.6676	1.929	2.17933	0.0182055
AA953_RS03505	katG	catalase-peroxidase HPI, heme b-containing	704.582	310.071	2.02435	0.0161861
AA953_RS03525	gldA	glycerol dehydrogenase	35.406	15.5833	2.02405	0.0151087
AA953_RS03550	pflD	glycyl radical enzyme	9.1025	3.5584	2.31645	0.00646137
AA953_RS04120	yjbQ	thiamine phosphate synthase	457.283	126.062	3.17791	1.5453e-12
AA953_RS04620	blc	outer membrane lipoprotein cell division and growth lipocalin	115.931	40.172	2.61385	0.000138311
AA953_RS04630	frdD	fumarate reductase (anaerobic), membrane anchor subunit	45.192	15.9296	2.57172	0.033791
AA953_RS04635	frdC	fumarate reductase (anaerobic), membrane anchor subunit	40.5501	14.2133	2.58557	0.0231176
AA953_RS04640	frdB	fumarate reductase (anaerobic), Fe-S subunit	51.0252	18.0608	2.56144	0.016994
AA953_RS04645	frdA	anaerobic fumarate reductase catalytic and NAD/flavoprotein subunit	60.2677	27.9436	1.89562	0.0459449
AA953_RS04710	nnr	bifunctional NAD(P)H-hydrate repair enzyme; C-terminal domain ADP-dependent (S)-NAD(P)H-hydrate dehydratase and N-terminal domain NAD(P)H-hydrate epimerase	208.944	73.3614	2.58141	1.82135e-05
AA953_RS04965	ytfK	DUF1107 family protein	218.432	57.9725	3.27157	0.00164182
AA953_RS05060	nrdG	anaerobic ribonucleotide reductase activating protein	30.4436	6.6231	3.76188	0.000627494
AA953_RS05065	nrdD	anaerobic ribonucleoside-triphosphate reductase	136.611	13.7525	5.66242	0.0026786
AA953_RS05115	yjgH	UPF0131 family protein	70.4292	16.6269	3.56032	8.84205e-05
AA953_RS05190	yjgR	DUF853 family protein with NTPase fold	89.4071	42.5355	1.83212	0.0146599
AA953_RS05385	sgcR	putative DNA-binding transcriptional regulator	21.0478	9.3584	1.99899	0.0232243
AA953_RS05390	sgcE	putative epimerase	29.0395	9.0595	2.87286	0.00126375
AA953_RS05395	sgcA	putative phosphotransferase enzyme IIA component	38.3937	13.5205	2.57405	0.0006253
AA953_RS05450	nanS	9-O-acetyl N-acetylneuraminic acid esterase	24.2302	8.0108	2.72973	2.90946e-05
AA953_RS05460	nanC	N-acetylnuraminic acid outer membrane channel protein	3.6835	0.8887	3.50674	0.0166547
AA953_RS05600	kptA	RNA 2'-phosphotransferase	50.6329	8.0366	4.53947	7.26553e-12
AA953_RS05870	deoA	thymidine phosphorylase	158.905	58.1156	2.48078	1.00754e-06
AA953_RS05875	deoB	phosphopentomutase	439.492	218.381	1.72487	0.0155979
AA953_RS06070	nhaA	Na+/H+ antiporter NhaA	169.917	69.7063	2.19753	0.00128444
AA953_RS06665	yadK	putative fimbrial-like adhesin protein	5.1318	1.4231	3.16333	0.016158
AA953_RS06670	yadL	putative fimbrial-like adhesin protein	11.563	2.4656	3.81136	0.000278362
AA953_RS06675	yadM	putative fimbrial-like adhesin protein	10.0084	3.3536	2.69663	0.0181527
AA953_RS06715	sfsA	sugar fermentation stimulation protein A	292.206	100.172	2.64035	0.0134336
AA953_RS06915	ldcC	lysine decarboxylase 2, constitutive	54.2028	18.0466	2.71238	5.20701e-06
AA953_RS07585	yahF	putative NAD(P)-binding succinyl-CoA synthase	3.5488	1.3721	2.34365	0.0367564
AA953_RS07610	yahK	broad specificity NADPH-dependent aldehyde reductase, Zn-containing	450.143	124.504	3.16976	6.50045e-13
AA953_RS07745	mhpT	3-hydroxyphenylpropionic transporter	18.8276	6.3964	2.66259	0.00358691
AA953_RS07880	yaiY	DUF2755 family inner membrane protein	46.4969	5.4989	5.26516	4.92814e-10
AA953_RS07910	psiF	PsiF family protein	209.642	37.3841	4.25229	1.57778e-06
AA953_RS08090	yajO	2-carboxybenzaldehyde reductase	297.969	78.8584	3.27855	1.15812e-07
AA953_RS08170	bolA	stationary-phase morphogene, transcriptional repressor for mreB; also regulator for dacA, dacC, and ampC	885.348	243.786	3.18076	0.00399702
AA953_RS08395	fsr	putative fosmidomycin efflux system protein	51.6538	18.2649	2.56393	3.62407e-05
AA953_RS08530	gcl	glyoxylate carboligase	10.3154	2.2646	3.73951	1.78949e-06
AA953_RS08535	hyi	hydroxypyruvate isomerase	4.8947	0.9567	4.02604	0.00214968
AA953_RS08810	nohD2	DLP12 prophage; DNA packaging protein	12.5766	2.9175	3.60354	0.000512598
AA953_RS09070	uspG	universal stress protein UP12	941.928	138.131	4.73463	2.44895e-05
AA953_RS09250	ybeL	DUF1451 family protein	711.072	144.235	3.93457	1.82802e-06
AA953_RS09480	potE	putrescine-ornithine antiporter	24.4901	7.7234	2.84615	0.00178209
AA953_RS09705	cydA	cytochrome d terminal oxidase, subunit I	669.885	237.167	2.56086	0.000361822
AA953_RS09710	cydB	cytochrome d terminal oxidase, subunit II	599.389	208.762	2.60125	7.75384e-05
AA953_RS09715	cydX	cytochrome d (bd-I) ubiquinol oxidase subunit X	30.5811	8.384	3.19154	0.0391923
AA953_RS09720	ybgE	putative inner membrane protein in cydABX-ybgE operon	229.254	77.3001	2.68121	0.000603084
AA953_RS09890	ybhD	putative DNA-binding transcriptional regulator	16.9429	2.449	4.77025	1.80561e-10
AA953_RS09915	AA953_RS09915	e14 prophage; putative integrase	62.1434	23.5003	2.39831	6.03875e-05
AA953_RS10130	nohD	DLP12 prophage; DNA packaging protein	8.9004	1.556	4.30118	0.000799329
AA953_RS10230	AA953_RS10230	outer membrane protein X	207.205	31.9789	4.60861	8.94616e-12
AA953_RS10445	glnQ	glutamine transport ATP-binding protein GlnQ	252.054	122.355	1.78245	0.0192977
AA953_RS10520	ybiW	putative pyruvate formate lyase	7.2513	2.5316	2.59536	0.0299774
AA953_RS10590	yliI	soluble aldose sugar dehydrogenase	55.6618	11.1336	3.96909	8.49343e-15
AA953_RS10735	ybjP	lipoprotein	386.951	194.489	1.69662	0.00815064
AA953_RS10765	poxB	pyruvate dehydrogenase, thiamine triphosphate-binding, FAD-binding	440.213	94.6448	3.79102	1.83675e-11
AA953_RS10785	aqpZ	aquaporin Z	64.5095	14.0376	3.76129	7.3302e-06
AA953_RS10905	dmsC	dimethyl sulfoxide reductase, anaerobic, subunit C	33.0137	10.8164	2.75205	0.00711314
AA953_RS10920	ycaM	putative transporter	4.5033	1.1132	3.44684	0.00192527
AA953_RS10945	focA	formate channel	197.005	97.5333	1.73389	0.0011724
AA953_RS11020	ycbJ	protein kinase-like domain protein	71.9654	17.462	3.49268	3.41515e-08
AA953_RS11055	ycbK	M15A protease-related family periplasmic protein	997.939	364.63	2.48309	0.000225798
AA953_RS11195	rmf	ribosome modulation factor	4918.09	494.956	5.66315	7.92395e-20
AA953_RS11225	sulA	SOS cell division inhibitor	199.066	43.3119	3.76163	2.8976e-11
AA953_RS11255	yccT	UPF0319 family protein	18.4837	5.6062	2.94234	0.00532341
AA953_RS11270	hspQ	heat shock protein involved in degradation of mutant DnaA; hemimethylated oriC DNA-binding protein	1194.97	317.256	3.27073	0.00152348
AA953_RS11305	hyaB	hydrogenase 1, large subunit	1.7077	0.5328	2.87264	0.0368668
AA953_RS11680	csgA	major curlin subunit	69.7341	18.3982	3.28619	1.60859e-06
AA953_RS11695	ymdB	O-acetyl-ADP-ribose deacetylase; RNase III inhibitor during cold shock; putative cardiolipin synthase C regulatory subunit	108.018	40.3709	2.4273	0.000744888
AA953_RS11700	clsC	stationary phase cardiolipin synthase 3	42.3466	18.4464	2.04954	0.000223713
AA953_RS11735	msyB	multicopy suppressor of secY and secA	1792.28	223.722	5.13198	4.77507e-12
AA953_RS11780	bssS	biofilm regulator BssS	699.734	101.2	4.76885	0.0223446
AA953_RS11915	yceF	m(7)GTP pyrophosphatase	426.187	169.734	2.27059	2.72948e-07
AA953_RS12120	pepT	peptidase T	313.143	73.9141	3.56074	7.06703e-06
AA953_RS12185	intE	e14 prophage; putative integrase	19.6677	6.8727	2.59312	0.000358675
AA953_RS12190	xisE	e14 prophage; putative excisionase	22.7606	4.317	4.10016	0.000385749
AA953_RS12235	ymfP	e14 prophage; conserved protein	3.3347	0.6704	3.9566	0.0086517
AA953_RS12255	tfaE	e14 prophage; putative tail fiber assembly protein	11.9134	2.994	3.4061	0.0038246
AA953_RS12405	hlyE	hemolysin E, chromosomal	7.9928	2.4453	2.92102	0.0107762
AA953_RS12480	treA	trehalase	122.878	26.2679	3.80512	7.22026e-17
AA953_RS12655	narI	respiratory nitrate reductase subunit gamma	26.1772	5.6388	3.78631	0.000104743
AA953_RS12690	rssB	PcnB-degradosome interaction factor; response regulator	184.095	65.2475	2.55821	2.01554e-06
AA953_RS12920	acnA	aconitate hydratase 1; aconitase A	267.149	117.389	2.02808	0.0195232
AA953_RS13035	puuP	putrescine importer	58.3861	10.2673	4.28672	1.87924e-12
AA953_RS13060	puuB	gamma-glutamylputrescine oxidoreductase	10.2262	4.0622	2.27696	0.0360082
AA953_RS13085	pspC	psp operon transcription co-activator	114.447	21.8295	4.0863	1.68929e-09
AA953_RS13090	pspD	peripheral inner membrane phage-shock protein	105.168	26.3102	3.41731	1.79502e-05
AA953_RS13180	ycjG	L-Ala-D/L-Glu epimerase	128.172	44.8536	2.58955	0.000330475
AA953_RS13230	uspE	stress-induced protein	750.726	194.974	3.325	4.04167e-06
AA953_RS13255	abgB	p-aminobenzoyl-glutamate hydrolase, B subunit	10.3014	3.7456	2.49515	0.00672292
AA953_RS13365	ydaT	Rac prophage; uncharacterized protein	6.993	2.0085	3.07677	0.0352809
AA953_RS13385	rzpR	Rac prophage; putative murein endopeptidase	6.5734	1.652	3.40607	0.0174157
AA953_RS13585	paaY	thioesterase required for phenylacetic acid degradation; trimeric; phenylacetate regulatory and detoxification protein; hexapeptide repeat protein	91.1646	41.6883	1.92975	0.0224498
AA953_RS13615	ydbC	putative NAD(P)-binding oxidoreductase	70.0611	24.175	2.62427	1.31928e-05
AA953_RS13850	curA	curcumin/dihydrocurcumin reductase, NADPH-dependent	102.489	21.485	3.85335	1.90572e-08
AA953_RS13855	mcbR	colanic acid and biofilm gene transcriptional regulator, MqsR-controlled	66.9394	22.4832	2.69078	9.45828e-07
AA953_RS13910	yddH	flavin reductase like-protein	43.5549	5.7756	4.98287	8.13078e-09
AA953_RS13990	adhP	zinc-dependent alcohol dehydrogenase	707.635	81.1974	5.33966	7.8923e-21
AA953_RS14200	tam	trans-aconitate methyltransferase	190.27	39.037	3.90646	1.9314e-09
AA953_RS14330	ydfJ	shikimate transporter	6.4176	1.6542	3.34363	0.0116951
AA953_RS14590	ynfK	putative dethiobiotin synthetase	61.4737	22.7348	2.45326	0.000343509
AA953_RS14705	uidC	putative outer membrane porin for beta-glucuronides porin protein	3.7551	0.9227	3.46162	0.00397444
AA953_RS14745	add	adenosine deaminase	170.801	42.1822	3.44913	4.90962e-05
AA953_RS14880	ydhL	DUF1289 family protein	98.1606	23.0094	3.57787	1.56013e-05
AA953_RS15095	ydiM	putative MFS transporter, membrane protein	3.3041	0.6992	3.83013	0.00249444
AA953_RS15160	ppsA	phosphoenolpyruvate synthase	831.828	376.534	1.95483	0.000497102
AA953_RS15205	btuE	glutathione peroxidase	296.644	103.119	2.60602	1.03793e-06
AA953_RS15280	yniA	fructosamine kinase family protein	450.305	67.9614	4.66374	1.89608e-09
AA953_RS15325	chbF	phospho-chitobiase; general 6-phospho-beta-glucosidase activity	15.6162	6.0438	2.3412	0.00167274
AA953_RS15380	astE	succinylglutamate desuccinylase	207.581	19.0695	5.88813	5.92426e-15
AA953_RS15385	astB	succinylarginine dihydrolase	493.083	27.8926	7.084	1.05177e-11
AA953_RS15390	astD	N-succinylglutamate 5-semialdehyde dehydrogenase	593.362	33.8913	7.06015	3.69421e-11
AA953_RS15395	astA	arginine succinyltransferase	478.816	28.6271	6.94749	3.37785e-14
AA953_RS15400	astC	succinylornithine transaminase, PLP-dependent	687.679	36.7907	7.22153	1.29748e-14
AA953_RS15460	ynjH	DUF1496 family protein	92.4866	20.2281	3.74876	9.99617e-06
AA953_RS15590	yeaH	UPF0229 family protein	970.952	68.9787	6.52209	1.40402e-21
AA953_RS15755	yoaD	putative membrane-anchored cyclic-di-GMP phosphodiesterase, regulator of cellulose production	33.8932	5.8445	4.33505	2.48127e-06
AA953_RS15885	yebW	uncharacterized protein	177.724	63.6078	2.53411	0.000690497
AA953_RS16360	amyA	cytoplasmic alpha-amylase	156.62	55.668	2.55118	5.53284e-07
AA953_RS16380	yedK	DUF159 family protein	44.2156	10.1594	3.62714	1.08184e-06
AA953_RS16385	yedL	GNAT family putative N-acetyltransferase	3063.67	1229.68	2.25139	0.00111164
AA953_RS16490	yedP	putative mannosyl-3-phosphoglycerate phosphatase	311.494	26.9398	6.03695	1.3499e-23
AA953_RS16500	yodC	uncharacterized protein	116.612	41.2023	2.56584	0.0419042
AA953_RS16510	yedA	amino acid exporter for phenylalanine, threonine	5.5059	0.4612	6.1158	1.03328e-05
AA953_RS16550	hchA	glyoxalase III and Hsp31 molecular chaperone	913.223	108.441	5.25514	6.36967e-13
AA953_RS16570	yedY	membrane-anchored, periplasmic TMAO, DMSO reductase	103.857	30.644	3.01031	6.3559e-08
AA953_RS16665	ldtA	L,D-transpeptidase linking Lpp to murein	141.198	50.4238	2.53955	0.00124071
AA953_RS16775	sbmC	DNA gyrase inhibitor	190.56	30.9182	4.48527	1.2324e-09
AA953_RS17060	yegP	UPF0339 family protein	1103.71	139.683	5.09798	2.34922e-14
AA953_RS17095	gatD	galactitol-1-phosphate dehydrogenase, Zn-dependent and NAD(P)-binding	9.8438	3.4685	2.57265	0.00641152
AA953_RS17100	gatC	putative PTS system EIIC permease component	8.8816	2.6628	2.97092	0.00467641
AA953_RS17185	yehB	putative outer membrane protein	4.8968	1.4125	3.06616	0.000120676
AA953_RS17205	yehE	DUF2574 family protein	270.103	105.444	2.31986	0.00285056
AA953_RS17280	mlrA	transcriptional activator of csgD and csgBA	180.547	28.7255	4.53357	7.69137e-14
AA953_RS17305	osmF	putative ABC transporter periplasmic binding protein	268.482	53.2144	3.9916	5.14051e-09
AA953_RS17325	yohC	Yip1 family inner membrane protein	535.405	13.1844	9.13516	2.09011e-20
AA953_RS17335	yohF	putative oxidoreductase	110.219	13.1005	5.25278	2.49975e-12
AA953_RS17365	cdd	cytidine/deoxycytidine deaminase	133.815	36.3591	3.21363	1.25023e-07
AA953_RS17730	alkB	oxidative demethylase of N1-methyladenine or N3-methylcytosine DNA lesions	20.4472	7.0146	2.63858	0.00216789
AA953_RS17735	ada	fused DNA-binding transcriptional dual regulator/O6-methylguanine-DNA methyltransferase	52.8715	19.1454	2.50528	1.09028e-05
AA953_RS17880	glpQ	glycerophosphoryl diester phosphodiesterase	101.622	38.6531	2.38401	0.00585935
AA953_RS17980	arnE	undecaprenyl phosphate-alpha-L-ara4N exporter; flippase ArnEF subunit	11.0046	3.7928	2.62713	0.0376821
AA953_RS18210	yfcG	GSH-dependent disulfide bond oxidoreductase	82.9825	16.8801	3.92757	1.07113e-07
AA953_RS18410	yfcZ	UPF0381 family protein	169.03	59.6196	2.57011	0.00923514
AA953_RS18525	dsdX	D-serine transporter	5.7638	2.3811	2.1803	0.038834
AA953_RS18565	yfdV	putative transporter	2.4594	0.6743	3.19139	0.0484111
AA953_RS18750	xapA	purine nucleoside phosphorylase 2; nicotinamide 1-beta-D-riboside synthase	5.7002	1.91	2.69665	0.0225415
AA953_RS18905	eutR	eut operon transcriptional activator, AraC family	43.642	11.7997	3.22579	0.000113196
AA953_RS18975	eutA	ethanolamine utilization protein EutA	6.0948	1.891	2.88639	0.00325114
AA953_RS18980	eutH	ethanolamine transporter	7.5767	1.3848	4.19154	6.73639e-05
AA953_RS19005	eutM	ethanolamine utilization protein, putative carboxysome structural protein	19.404	5.7794	2.98714	0.00517599
AA953_RS19015	eutT	cobalamin adenosyltransferase involved in ethanolamine utilization	6.3071	1.4529	3.62082	0.0325984
AA953_RS19345	sseA	3-mercaptopyruvate sulfurtransferase	265.483	110.716	2.15698	0.00416204
AA953_RS19455	yphA	DoxX family inner membrane protein	132.117	22.8462	4.32813	1.7026e-07
AA953_RS19460	yphB	mutarotase superfamily protein, YphB family	25.1706	8.6369	2.63804	0.00112688
AA953_RS19480	yphF	putative sugar ABC transporter periplasmic binding protein	5.9049	1.8347	2.88287	0.0126901
AA953_RS19615	rseA	anti-sigma factor	4044	744.687	4.17305	1.19909e-05
AA953_RS19760	raiA	cold shock protein associated with 30S ribosomal subunit	9595.05	1728.35	4.22745	0.000246708
AA953_RS20000	ypjA	adhesin-like autotransporter	22.9921	7.5342	2.75165	0.000291126
AA953_RS20070	csiR	transcriptional repressor of csiD	314.86	89.0584	3.11453	9.2155e-08
AA953_RS20075	ygaU	uncharacterized protein	1167.95	227.498	4.03453	7.92699e-10
AA953_RS20110	ygaM	putative membrane-anchored DUF883 family ribosome-binding protein	1103.5	186.65	4.38263	2.29238e-08
AA953_RS20330	ascB	cryptic 6-phospho-beta-glucosidase	21.4994	11.2532	1.59662	0.0402813
AA953_RS20390	hypB	GTP hydrolase involved in nickel liganding into hydrogenases	27.8328	11.6781	2.14198	0.00381458
AA953_RS20400	hypD	hydrogenase maturation protein	22.8801	11.5473	1.6865	0.0358977
AA953_RS20410	fhlA	formate hydrogenlyase transcriptional activator	31.1494	11.3911	2.48101	1.61377e-06
AA953_RS20440	ygbK	FliA-regulated DUF1537 family protein	8.0568	3.185	2.28889	0.0108163
AA953_RS20460	rpoS_C	RNA polymerase, sigma S (sigma 38) factor	3539.67	1389.66	2.30593	0.00391556
AA953_RS21130	ygeX	2,3-diaminopropionate ammonia lyase, PLP-dependent	3.8833	1.4195	2.48204	0.0392511
AA953_RS21195	ghxQ	guanine/hypoxanthine permease, high affinity; guanine/hypoxanthine:H+ symporter	48.8062	12.8865	3.28432	1.13702e-10
AA953_RS21225	idi	isopentenyl diphosphate isomerase	81.3976	30.1763	2.44729	4.19799e-05
AA953_RS21660	glcG	DUF336 family protein	60.5169	30.1548	1.71797	0.041472
AA953_RS21665	glcF	glycolate oxidase	34.3515	11.1056	2.78494	0.000448371
AA953_RS21715	lptG2	lipopolysaccharide export ABC permease	84.0259	16.0279	4.08616	8.29811e-05
AA953_RS21765	yghU	putative S-transferase	284.885	148.333	1.60956	0.0333848
AA953_RS22340	yqjK	uncharacterized protein	1117.01	380.541	2.65575	0.000472614
AA953_RS22350	yqjG	putative S-transferase	187.097	47.4499	3.38366	8.64954e-06
AA953_RS22445	garR	2-hydroxy-3-oxopropionate reductase	32.2504	10.2503	2.82693	0.000550351
AA953_RS22925	yhcH	DUF386 family protein, cupin superfamily	87.2413	22.153	3.38057	7.48774e-05
AA953_RS22930	nanK	N-acetylmannosamine kinase	57.0428	21.094	2.45351	0.00166387
AA953_RS23085	acuI	putative acryloyl-CoA reductase	149.852	69.4912	1.89522	0.00934288
AA953_RS23175	yhdW	glutamate/aspartate periplasmic binding protein	626.612	161.378	3.34573	1.15639e-06
AA953_RS23185	yhdY	putative amino acid ABC transporter permease	25.2626	8.465	2.69662	0.000171556
AA953_RS23605	psiB	recombinase	71.4006	25.878	2.50308	0.00311531
ncRNA021	mgtA5'	mgtA5' small RNA	7.7843	1.9563	3.4061	0.0391805
ncRNA080	sibA(ryeC)	SibA small RNA	79.2328	15.4871	4.02595	1.275e-05
ncRNA094	glmY	GlmY small regulatory RNA	88.4192	25.395	3.0768	0.00160432

## Sheet: up-group 3
GeneID	symbol	Description	NL_Exp2	NL_Exp9	log1.5(NL_Exp2/NL_Exp9)	p-value
AA953_RS00450	fic	stationary phase-induced protein, putative toxin	213.039	31.1724	4.7401	8.57629e-07
AA953_RS00455	yhfG	putative antitoxin for Fic	131.426	24.653	4.12747	0.000209043
AA953_RS00870	ggt	gamma-glutamyltranspeptidase	188.377	55.5663	3.01103	4.15542e-08
AA953_RS00875	yhhA	DUF2756 family protein	652.787	44.0683	6.64795	0.000320049
AA953_RS01015	yhhT	UPF0118 family putative transporter	28.7753	10.5186	2.48202	0.000365966
AA953_RS01125	uspB	universal stress (ethanol tolerance) protein B	1271.18	113.783	5.9522	0.0024108
AA953_RS01135	dtpB	dipeptide and tripeptide permease B	28.9622	8.308	3.07985	8.53623e-06
AA953_RS01200	slp	outer membrane lipoprotein	125.766	26.9708	3.79729	3.60461e-14
AA953_RS01210	yhiD	putative Mg(2+) transport ATPase, inner membrane protein	10.1079	2.1305	3.83994	0.00149275
AA953_RS01215	hdeB	acid stress chaperone HdeB	824.473	92.5574	5.3936	1.8588e-15
AA953_RS01220	hdeA	stress response protein acid-resistance protein	878.144	176.358	3.95915	4.01941e-11
AA953_RS01230	gadE	gad regulon transcriptional activator	64.2266	5.0283	6.2825	3.90767e-12
AA953_RS01240	mdtE	anaerobic multidrug efflux transporter, ArcA-regulated	13.6844	1.8342	4.9564	2.13846e-05
AA953_RS01260	gadA	glutamate decarboxylase A, PLP-dependent	164.008	12.2798	6.39256	2.55239e-65
AA953_RS01270	treF	trehalase	163.524	24.3289	4.69903	3.74078e-13
AA953_RS01475	yiaG	HTH_CROC1 family putative transcriptional regulator	713.367	80.6516	5.37619	1.263e-15
AA953_RS01520	yiaA	YiaAB family inner membrane protein, tandem domains	8.2007	1.9397	3.55564	0.0138243
AA953_RS01805	waaH	LPS(HepIII)-glucuronic acid glycosyltransferase	6.2263	1.1287	4.21175	4.69425e-05
AA953_RS03945	yjbE	extracellular polysaccharide production threonine-rich protein	3701.88	93.5236	9.07201	2.38845e-06
AA953_RS04060	yjbJ	stress-induced protein, UPF0337 family	89.0426	29.8364	2.69662	0.00328332
AA953_RS04125	yjbR	DUF419 family protein	285.268	87.7541	2.9075	5.36213e-11
AA953_RS04380	yjdN	metalloprotein superfamily protein	305.272	18.6563	6.89337	2.91818e-29
AA953_RS04430	adiY	adi system transcriptional activator	12.339	1.533	5.14357	1.93305e-07
AA953_RS04495	yjdJ	GNAT family putative N-acetyltransferase	79.3295	24.1181	2.9365	0.000403263
AA953_RS04810	aidB	DNA alkylation damage repair protein; flavin-containing DNA binding protein, weak isovaleryl CoA dehydrogenase	81.4743	13.7155	4.39436	3.25806e-08
AA953_RS04870	yjfY	YhcN family protein, periplasmic	59.7117	7.6955	5.05319	1.35914e-09
AA953_RS04875	AA953_RS04875	hypothetical protein	29.052	7.9648	3.19153	0.0201595
AA953_RS05220	ahr	broad specificity NADPH-dependent aldehyde reductase, Zn-containing	187.88	41.646	3.71573	2.53531e-07
AA953_RS05455	nanM	N-acetylneuraminic acid mutarotase	80.9267	19.1865	3.54984	3.23466e-09
AA953_RS07100	ivy	inhibitor of c-type lysozyme, periplasmic	955.757	233.064	3.48042	3.8071e-13
AA953_RS07385	yagP	LysR family putative transcriptional regulator	16.7076	4.651	3.15386	0.0039438
AA953_RS07390	paoD	moco insertion factor for PaoABC aldehyde oxidoreductase	32.4548	3.8839	5.23598	1.85972e-15
AA953_RS07395	paoC	PaoABC aldehyde oxidoreductase, Moco-containing subunit	52.1253	6.5679	5.10884	1.39504e-11
AA953_RS07400	paoB	PaoABC aldehyde oxidoreductase, FAD-containing subunit	41.6172	4.4388	5.51991	7.78e-09
AA953_RS07405	paoA	PaoABC aldehyde oxidoreductase, 2Fe-2S subunit	56.1902	4.4634	6.24673	6.70582e-10
AA953_RS07500	rclA	reactive chlorine stress species (RCS) resistance protein; pyridine nucleotide-dependent disulfide oxidoreductase family	32.0277	9.7708	2.928	3.46826e-07
AA953_RS08265	ybaY	outer membrane lipoprotein	1336.86	209.429	4.57177	2.37766e-06
AA953_RS08275	ybaA	DUF1428 family protein	73.7119	5.0999	6.58736	1.04939e-09
AA953_RS08920	ybdK	weak gamma-glutamyl:cysteine ligase	67.4081	11.5783	4.34472	9.0021e-08
AA953_RS09075	ybdR	putative Zn-dependent NAD(P)-binding oxidoreductase	83.9011	9.3426	5.41367	1.10245e-27
AA953_RS09565	ybgA	DUF1722 family protein	69.8077	29.1522	2.15361	0.0345746
AA953_RS09810	ybgS	putative periplasmic protein	1668.12	77.4879	7.5699	3.30139e-19
AA953_RS10340	ybhN	UPF0104 family inner membrane protein	27.2665	7.5459	3.16835	1.07341e-05
AA953_RS10345	clsB	cardiolipin synthase 2	77.9144	18.5546	3.53888	1.70403e-08
AA953_RS10350	ybhP	endo/exonuclease/phosphatase family protein	107.862	26.2009	3.48996	8.34493e-09
AA953_RS10430	mcbA	colanic acid mucoidy stimulation protein	229.907	20.3443	5.98047	8.13066e-13
AA953_RS10440	ybiO	mechanosensitive channel protein, intermediate conductance	61.2221	10.9728	4.23979	3.78216e-15
AA953_RS10465	dps	Fe-binding and storage protein; stress-inducible DNA-binding protein	6366.29	410.883	6.75882	5.22457e-09
AA953_RS10585	bssR	biofilm regulator BssR	1160.16	33.4632	8.74517	3.26318e-21
AA953_RS10910	ycaC	putative isochorismatase family hydrolase	839.421	140.75	4.40415	2.38401e-30
AA953_RS10955	ycaP	UPF0702 family putative inner membrane protein	69.9718	18.5424	3.27533	9.08349e-07
AA953_RS11330	cbdA	cytochrome bd-II oxidase, subunit I	37.1292	7.286	4.01625	1.50556e-08
AA953_RS11345	appA	phosphoanhydride phosphorylase	72.5437	15.7784	3.76246	1.19298e-10
AA953_RS11470	yccJ	uncharacterized protein	1447.97	256.178	4.27175	1.53003e-07
AA953_RS11475	wrbA	NAD(P)H:quinone oxidoreductase	1401.5	315.034	3.68125	1.87449e-08
AA953_RS11485	ymdF	KGG family protein	115.965	29.2958	3.39325	0.0186473
AA953_RS11570	phoH	ATP-binding protein	2941.86	188.463	6.77714	3.40519e-20
AA953_RS11800	grxB	glutaredoxin 2 (Grx2)	1376.63	518.859	2.40652	0.00590777
AA953_RS12030	ycfJ	uncharacterized protein	85.6888	8.0631	5.82892	3.03714e-13
AA953_RS12310	ariR	RcsB connector protein for regulation of biofilm and acid-resistance	31.2579	3.5797	5.34446	1.28994e-06
AA953_RS12435	ycgB	SpoVR family stationary phase protein	819.928	32.6974	7.94623	1.29982e-13
AA953_RS12470	ymgE	UPF0410 family putative inner membrane protein	195.959	15.8255	6.20591	4.26596e-09
AA953_RS12600	chaB	cation transport regulator ChaB	219.519	42.7548	4.03477	6.89733e-07
AA953_RS12605	chaC	cation transport regulator	532.924	93.6856	4.28751	1.59621e-17
AA953_RS12805	yciE	putative rubrerythrin/ferritin-like metal-binding protein	136.066	16.1286	5.2595	1.02351e-28
AA953_RS12810	yciF	putative rubrerythrin/ferritin-like metal-binding protein	156.462	15.6858	5.67265	3.02146e-23
AA953_RS12815	yciG	KGG family protein	311.649	27.1393	6.01999	1.5446e-24
AA953_RS12955	osmB	osmotically and stress inducible lipoprotein	424.505	107.167	3.39495	2.25102e-14
AA953_RS13290	AA953_RS13290	hypothetical protein	112.322	21.9719	4.02404	3.65963e-06
AA953_RS13730	ydcK	uncharacterized protein	71.3984	11.0419	4.60355	1.21767e-12
AA953_RS13875	yncG	glutathione S-transferase homolog	69.9163	9.9667	4.80448	6.03776e-08
AA953_RS13925	narV	respiratory nitrate reductase subunit gamma	39.0928	4.9902	5.07679	3.39519e-09
AA953_RS13930	narW	nitrate reductase 2 (NRZ), delta subunit (assembly subunit)	32.786	2.8991	5.98227	3.25565e-11
AA953_RS13935	narY	nitrate reductase subunit beta	37.6078	5.4302	4.77288	1.85223e-13
AA953_RS13940	narZ	respiratory nitrate reductase 2 alpha chain	45.0419	5.1949	5.32701	2.09104e-13
AA953_RS13945	narU	nitrate/nitrite transporter	37.6484	1.9114	7.35071	7.05756e-18
AA953_RS14000	rpsV	stationary-phase-induced ribosome-associated protein	8819.72	1096.6	5.14168	3.49965e-27
AA953_RS14005	bdm	biofilm-dependent modulation protein	185.855	28.516	4.62309	1.63198e-13
AA953_RS14010	osmC	lipoyl-dependent Cys-based peroxidase, hydroperoxide resistance; salt-shock inducible membrane protein; peroxiredoxin	2368.67	366.529	4.60214	5.4626e-14
AA953_RS14045	dosP	oxygen sensor, c-di-GMP phosphodiesterase, heme-regulated; cold- and stationary phase-induced bioflim regulator	35.7376	13.4061	2.41819	0.000244449
AA953_RS14050	dosC	diguanylate cyclase, cold- and stationary phase-induced oxygen-dependent biofilm regulator	123.9	26.1846	3.83339	1.78176e-09
AA953_RS14060	gadC	glutamate:gamma-aminobutyric acid antiporter	174.422	8.2967	7.51143	1.55452e-41
AA953_RS14065	gadB	glutamate decarboxylase B, PLP-dependent	197.941	15.0844	6.34902	1.95589e-56
AA953_RS14295	ydeI	hydrogen peroxide resistance OB fold protein; putative periplasmic protein	381.446	26.752	6.55386	4.53692e-33
AA953_RS14300	ydeJ	inactive PncC family protein	87.7311	9.4125	5.50538	1.51654e-24
AA953_RS14335	ydfK	cold shock protein, function unknown, Qin prophage	27.9911	4.9922	4.25193	0.00267886
AA953_RS14520	intQ	Rac prophage; integrase	6.531	1.7744	3.21383	0.000610573
AA953_RS14725	hdhA	7-alpha-hydroxysteroid dehydrogenase, NAD-dependent	645.967	270.333	2.14838	0.000147069
AA953_RS14870	sodC	superoxide dismutase, Cu, Zn, periplasmic	774.518	44.5541	7.04262	1.78941e-19
AA953_RS14950	cfa	cyclopropane fatty acyl phospholipid synthase, SAM-dependent	2058.17	433.385	3.84236	1.62576e-11
AA953_RS14985	ydhS	putative oxidoreductase	79.0518	17.2033	3.76112	6.55141e-18
AA953_RS15275	ydiZ	uncharacterized protein	533.664	97.8038	4.18483	1.29558e-09
AA953_RS15315	katE	catalase HPII	568.711	71.8311	5.10292	2.17447e-23
AA953_RS15350	osmE	osmotically-inducible lipoprotein	3378.42	1087.35	2.79596	0.0116388
AA953_RS15375	spy	periplasmic ATP-independent protein refolding chaperone, stress-induced	191.289	44.5767	3.59235	1.54654e-08
AA953_RS15585	yeaG	protein kinase, endogenous substrate unidentified; autokinase	2748.32	234.403	6.07131	9.66398e-17
AA953_RS15595	yeaI	putative membrane-anchored diguanylate cyclase	2.5323	0.7159	3.11579	0.026412
AA953_RS15730	yoaC	DUF1889 family protein	248.615	59.8245	3.51322	8.02865e-07
AA953_RS15880	yebV	uncharacterized protein	2301.87	282.745	5.17168	6.76354e-22
AA953_RS16200	otsA	trehalose-6-phosphate synthase	917.21	77.0583	6.10848	7.49175e-20
AA953_RS16205	otsB	trehalose-6-phosphate phosphatase, biosynthetic	434.181	47.9943	5.43174	4.91399e-19
AA953_RS16475	rcsA	helix-turn-helix transcriptional regulator	840.071	43.9085	7.27899	8.69882e-33
AA953_RS16485	yodD	uncharacterized protein	912.336	70.7983	6.3043	8.58746e-11
AA953_RS16710	yoeE	colicin IA outer membrane receptor and translocator; ferric iron-catecholate transporter	30.3574	9.3584	2.90226	0.0131125
AA953_RS16805	yeeY	LysR family putative transcriptional regulator	72.1331	11.99	4.42563	1.26171e-06
AA953_RS16870	ugd	UDP-glucose 6-dehydrogenase	262.887	12.467	7.51887	3.24389e-14
AA953_RS16895	wbbI	d-Galf:alpha-d-Glc beta-1,6-galactofuranosyltransferase	11.0644	1.0695	5.76262	2.98038e-09
AA953_RS16900	wbbH	O-antigen polymerase	3.5305	0.182	7.31305	4.63685e-06
AA953_RS16930	wcaE	putative glycosyl transferase	98.0068	2.4168	9.13172	1.69191e-46
AA953_RS16935	wcaD	colanic acid polymerase	44.6687	1.0463	9.25854	2.05282e-36
AA953_RS16950	wcaA	putative glycosyl transferase	110.549	2.1492	9.71812	5.65659e-44
AA953_RS17085	yegS	phosphatidylglycerol kinase, metal-dependent	98.3661	24.4254	3.43574	1.08695e-14
AA953_RS17125	fbaB	fructose-bisphosphate aldolase class I	1309.96	311.734	3.54063	2.30596e-05
AA953_RS17360	yohK	LrgB family inner membrane protein	88.1882	18.3099	3.87711	1.99067e-12
AA953_RS17955	arnB	uridine 5'-(beta-1-threo-pentapyranosyl-4-ulose diphosphate) aminotransferase, PLP-dependent	48.281	15.7433	2.7638	5.6976e-05
AA953_RS17960	arnC	undecaprenyl phosphate-L-Ara4FN transferase	24.9664	9.4252	2.40253	0.000745076
AA953_RS17970	arnD	undecaprenyl phosphate-alpha-L-ara4FN deformylase	20.1565	9.1776	1.94039	0.0446986
AA953_RS18025	elaB	putative membrane-anchored DUF883 family ribosome-binding protein	3395.79	742.341	3.74997	8.64773e-10
AA953_RS18430	yfdC	putative inner membrane protein	58.0871	13.6588	3.57012	2.53218e-10
AA953_RS18660	ypeC	DUF2502 family putative periplasmic protein	83.3519	18.1867	3.75465	8.52158e-09
AA953_RS18665	AA953_RS18665	hypothetical protein	48.257	13.7663	3.09353	0.000803796
AA953_RS19040	talA	transaldolase A	791.495	118.481	4.68393	1.64116e-17
AA953_RS19045	tktB	transketolase 2, thiamine triphosphate-binding	884.951	120.24	4.92284	2.89952e-19
AA953_RS19050	ypfG	DUF1176 family protein	52.0123	8.1377	4.57493	7.98595e-15
AA953_RS19780	yfiL	lipoprotein	27.7098	10.7358	2.33855	0.0122499
AA953_RS20810	ygdI	DUF903 family verified lipoprotein	777.037	130.418	4.40172	2.86834e-13
AA953_RS20940	ygdR	DUF903 family verified lipoprotein	166.907	67.8887	2.21861	0.000918769
AA953_RS21450	loiP	Phe-Phe periplasmic metalloprotease, OM lipoprotein; low salt-inducible; Era-binding heat shock protein	185.12	78.4937	2.11605	2.83687e-05
AA953_RS21835	yghA	putative oxidoreductase	535.023	27.3593	7.33294	3.95572e-29
AA953_RS21880	dkgA	2,5-diketo-D-gluconic acid reductase A	425.51	86.7022	3.92342	3.09815e-07
AA953_RS22200	patA	putrescine:2-oxoglutaric acid aminotransferase, PLP-dependent	2874.35	187.615	6.73101	2.53925e-39
AA953_RS22330	yqjD	membrane-anchored ribosome-binding protein	885.888	259.247	3.03062	0.000128369
AA953_RS22335	yqjE	DUF1469 family inner membrane protein	740.549	226.292	2.92396	5.10397e-05
AA953_RS22585	yhbO	stress-resistance protein	74.9073	6.7524	5.9348	8.12421e-13

## Sheet: down-group 2
GeneID	symbol	Description	NL_Exp2	NL_Exp9	log1.5(NL_Exp2/NL_Exp9)	p-value
AA953_RS00440	argD	acetylornithine aminotransferase	214.662	717.376	-2.97568	0.00018973
AA953_RS01460	yiaD	multicopy suppressor of bamB; outer membrane lipoprotein	27.6915	61.4658	-1.96652	1.04903e-07
AA953_RS01800	yibQ	putative polysaccharide deacetylase	20.3584	46.1295	-2.01734	0.00182314
AA953_RS01910	rpmG	50S ribosomal protein L33	528.219	1280.69	-2.18427	2.6553e-07
AA953_RS01915	rpmB	50S ribosomal protein L28	4463.34	13399.2	-2.71121	8.7868e-09
AA953_RS01940	pyrE	orotate phosphoribosyltransferase	32.4172	172.199	-4.11863	2.94987e-19
AA953_RS02040	nlpA	cytoplasmic membrane lipoprotein-28	183.812	347.508	-1.57072	4.17301e-10
AA953_RS02080	uhpC	membrane protein regulates uhpT expression	16.5669	30.1697	-1.47838	0.00134971
AA953_RS02265	recF	DNA recombination protein RecF	33.7391	63.0856	-1.5435	0.000191282
AA953_RS02280	rpmH	50S ribosomal protein L34	1321.67	3326.01	-2.2761	2.92651e-09
AA953_RS02285	rnpA	ribonuclease P protein component	142.032	433.639	-2.75279	8.41179e-05
AA953_RS02290	yidD	membrane protein insertion efficiency factor, UPF0161 family inner membrane protein	54.8692	228.036	-3.51338	0.0204918
AA953_RS02420	glmU	bifunctional N-acetylglucosamine-1-phosphate uridyltransferase/glucosamine-1-phosphate acetyltransferase	302.445	518.438	-1.32915	1.16551e-07
AA953_RS02640	ilvC	ketol-acid reductoisomerase, NAD(P)-binding	751.388	2291.45	-2.74997	0.000299054
AA953_RS02910	yigM	putative inner membrane EamA-like transporter	20.4245	31.3872	-1.05968	3.49196e-06
AA953_RS02920	metE	5-methyltetrahydropteroyltriglutamate- homocysteine S-methyltransferase	5141.33	13991.3	-2.46908	0.0026693
AA953_RS03375	sbp	sulfate transporter subunit	21.9824	63.2893	-2.60805	1.8535e-11
AA953_RS03380	cdh	CDP-diacylglycerol phosphotidylhydrolase	29.7647	65.1793	-1.93314	8.28217e-08
AA953_RS03570	eptC	LPS heptose I phosphoethanolamine transferase	85.173	200.452	-2.11089	0.000103011
AA953_RS03590	argC	N-acetyl-gamma-glutamylphosphate reductase, NAD(P)-binding	133.395	460.611	-3.05634	0.0168292
AA953_RS03595	argB	acetylglutamate kinase	140.722	388.567	-2.50498	4.2715e-06
AA953_RS03600	argH	argininosuccinate lyase	215.67	525.267	-2.1954	2.7312e-06
AA953_RS03715	rplK	50S ribosomal subunit protein L11	1931.63	4601.64	-2.14087	7.4248e-07
AA953_RS03720	rplA	50S ribosomal subunit protein L1	2546.09	6120.28	-2.16307	8.70715e-07
AA953_RS03730	rplL	50S ribosomal protein L7/L12	4705.48	9605.35	-1.75994	1.28481e-05
AA953_RS04160	ghxP	guanine/hypoxanthine permease, high affinity; guanine/hypoxanthine:H+ symporter	70.3509	230.802	-2.93013	7.67066e-06
AA953_RS04895	rplI	50S ribosomal protein L9	1919.19	3094.36	-1.17809	2.85206e-06
AA953_RS05585	iadA	isoaspartyl dipeptidase	71.4198	126.115	-1.40239	0.000424927
AA953_RS05670	mcrB	5-methylcytosine-specific restriction enzyme McrBC, subunit McrB	11.6361	37.6308	-2.89473	3.31906e-06
AA953_RS05900	serB	phosphoserine phosphatase	177.49	286.043	-1.17698	7.05133e-07
AA953_RS06085	rpsT	30S ribosomal protein S20	1188.89	4076.13	-3.0388	5.07082e-13
AA953_RS06125	dapB	dihydrodipicolinate reductase	391.859	696.355	-1.41802	0.0157203
AA953_RS06585	speD	S-adenosylmethionine decarboxylase	223.513	585.755	-2.37612	4.91815e-05
AA953_RS06590	speE	spermidine synthase (putrescine aminopropyltransferase)	407.222	720.109	-1.4059	3.33094e-06
AA953_RS06815	dapD	2,3,4,5-tetrahydropyridine-2,6-dicarboxylate N-succinyltransferase	1609.63	2521.83	-1.10733	0.0196889
AA953_RS07200	crl	sigma factor-binding protein Crl	713.227	1159.19	-1.19783	2.91174e-06
AA953_RS07435	ecpB	ECP production pilus chaperone	7.7377	18.0964	-2.09539	0.000258826
AA953_RS07440	ecpA	ECP pilin	86.9584	211.131	-2.18773	5.97911e-18
AA953_RS07560	yahA	c-di-GMP-specific phosphodiesterase	78.0929	170.657	-1.92805	5.6162e-10
AA953_RS07755	frmB	S-formylglutathione hydrolase	34.8346	77.4197	-1.96966	7.9128e-09
AA953_RS08015	queA	S-adenosylmethionine:tRNA ribosyltransferase-isomerase	50.7997	109.569	-1.89575	1.61052e-06
AA953_RS08110	thiI	tRNA s(4)U8 sulfurtransferase	64.5236	109.715	-1.30926	0.000295389
AA953_RS08180	tig	peptidyl-prolyl cis/trans isomerase (trigger factor)	987.065	2121	-1.8865	0.000114676
AA953_RS08345	apt	adenine phosphoribosyltransferase	254.54	616.599	-2.18209	1.81683e-05
AA953_RS08385	gsk	inosine/guanosine kinase	59.6624	101.559	-1.31192	0.000388205
AA953_RS08895	pheP	phenylalanine transporter	51.2491	99.4106	-1.63408	6.50207e-06
AA953_RS09210	mrdA	penicillin-binding protein 2, transpeptidase involved in peptidoglycan synthesis	41.2688	83.6402	-1.74224	0.000231233
AA953_RS09600	nei	endonuclease VIII and 5-formyluracil/5-hydroxymethyluracil DNA glycosylase	42.2842	70.396	-1.25713	0.0038351
AA953_RS10570	yliE	putative membrane-anchored cyclic-di-GMP phosphodiesterase	5.9366	22.3788	-3.27273	5.16097e-06
AA953_RS10710	artJ	arginine ABC transporter periplasmic binding protein	348.826	1308.46	-3.26054	0.000144964
AA953_RS10845	infA	translation initiation factor IF-1	471.779	1613.81	-3.03317	1.21592e-09
AA953_RS10950	ycaO	ribosomal protein S12 methylthiotransferase accessory factor	57.9511	147.265	-2.30016	6.90604e-09
AA953_RS12105	potB	spermidine/putrescine ABC transporter permease	16.2529	42.7017	-2.38237	8.9051e-05
AA953_RS12980	rnb	ribonuclease II	271.944	578.954	-1.86361	0.00475441
AA953_RS14625	mdtI	multidrug efflux system transporter	3.5215	9.6543	-2.48731	0.000572412
AA953_RS14640	pntB	NAD(P) transhydrogenase subunit beta	574.233	1898.94	-2.94973	6.71716e-13
AA953_RS14645	pntA	NAD(P) transhydrogenase subunit alpha	831.367	2691.23	-2.89713	4.12435e-13
AA953_RS15300	ydjN	putative transporter	624.3	1136.51	-1.47753	0.0221392
AA953_RS15565	gapA	glyceraldehyde-3-phosphate dehydrogenase A	5209.74	9741.69	-1.54362	0.00461278
AA953_RS15580	mipA	scaffolding protein for murein synthesizing machinery	459.345	1346.87	-2.6531	3.17343e-10
AA953_RS15790	AA953_RS15790	hypothetical protein	6.0122	11.2241	-1.53965	0.0198276
AA953_RS15900	yebY	DUF2511 family protein	125.277	224.299	-1.43651	1.52125e-08
AA953_RS15905	yebZ	inner membrane protein	49.8571	106.197	-1.86487	1.72501e-08
AA953_RS16030	ruvC	crossover junction endodeoxyribonuclease RuvC	143.084	271.393	-1.57876	3.58604e-10
AA953_RS16230	yecJ	DUF2766 family protein	164.754	299.628	-1.47507	4.9755e-05
AA953_RS16300	yecF	DUF2594 family protein	18.7811	78.3501	-3.52271	4.53343e-12
AA953_RS16630	yeeN	UPF0082 family protein	139.827	321.702	-2.05498	0.00168548
AA953_RS16800	plaP	putrescine importer, low affinity	86.1319	318.748	-3.22721	8.48563e-08
AA953_RS16802	yoeI	small protein	92.2287	283.193	-2.76684	0.00233342
AA953_RS17005	yegD	Hsp70 chaperone family protein	39.5871	87.5167	-1.95658	5.82631e-15
AA953_RS17350	dusC	tRNA-dihydrouridine synthase C	18.8331	34.951	-1.52499	7.17734e-08
AA953_RS17440	lysP	lysine transporter	157.963	460.622	-2.63949	1.71772e-06
AA953_RS17535	lpxT	lipid A 1-diphosphate synthase; undecaprenyl pyrophosphate:lipid A 1-phosphate phosphotransferase	33.4391	111.403	-2.96802	1.56804e-06
AA953_RS18325	yfcL	uncharacterized protein	123.44	297.276	-2.16765	1.76525e-05
AA953_RS18440	intS	CPS-53 (KpLE1) prophage; putative prophage CPS-53 integrase	24.3583	44.6616	-1.49518	6.53792e-07
AA953_RS18825	cysM	cysteine synthase B	241.173	431.893	-1.43702	1.09378e-06
AA953_RS19220	uraA	uracil permease	20.8831	74.3382	-3.13143	3.1268e-07
AA953_RS19235	purN	phosphoribosylglycinamide formyltransferase	255.099	515.365	-1.73436	0.00890351
AA953_RS19405	suhB	inositol monophosphatase	118.126	289.665	-2.2122	1.48851e-07
AA953_RS20095	stpA	DNA binding protein, nucleoid-associated	604.386	1487.03	-2.22046	3.15966e-05
AA953_RS20135	proV	glycine betaine/proline ABC transporter periplasmic binding protein	228.236	510.242	-1.98415	0.00503145
AA953_RS20140	proW	glycine betaine/proline ABC transporter permease	202.558	423.992	-1.82183	0.00697208
AA953_RS20165	mprA	transcriptional repressor of microcin B17 synthesis and multidrug efflux	197.361	404.39	-1.76919	0.000483218
AA953_RS20510	cysC	adenosine 5'-phosphosulfate kinase	91.8717	247.268	-2.44184	3.06366e-05
AA953_RS20515	cysN	sulfate adenylyltransferase	323.885	674.368	-1.80875	0.000638948
AA953_RS20520	cysD	sulfate adenylyltransferase, subunit 2	354.122	850.864	-2.16199	0.000797842
AA953_RS20575	cysI	sulfite reductase, beta subunit, NAD(P)-binding, heme-binding	283.567	659.75	-2.08258	0.000317233
AA953_RS20580	cysJ	sulfite reductase subunit alpha	231.418	668.749	-2.61719	0.000367071
AA953_RS20750	sdaB	L-serine dehydratase 2	13.5144	27.0151	-1.70826	7.72049e-08
AA953_RS20855	argA	amino acid N-acetyltransferase and inactive acetylglutamate kinase	269.82	697.458	-2.34222	0.00298809
AA953_RS21620	yghE	type II secretion system protein GspL	2.0859	3.4536	-1.24355	0.0380558
AA953_RS21630	yghG	secretin (GspDbeta) OM localization lipoprotein pilotin	3.8556	29.1978	-4.9932	8.94398e-17
AA953_RS21635	pppA	bifunctional prepilin leader peptidase/ methylase	13.0424	41.4301	-2.85056	1.5479e-17
AA953_RS21640	sslE	putative secreted and surface-associated lipoprotein mucinase	18.0819	59.9528	-2.95623	9.01506e-18
AA953_RS21895	ygiQ	Radical SAM superfamily protein	35.976	71.9463	-1.70932	3.58502e-05
AA953_RS22160	rpsU	30S ribosomal protein S21	2567.24	8995.8	-3.09256	8.73404e-11
AA953_RS22260	rlmG	23S rRNA m(2)G1835 methyltransferase, SAM-dependent	23.3215	41.5636	-1.42515	5.55748e-08
AA953_RS22685	argG	argininosuccinate synthetase	331.709	963.046	-2.62869	1.80267e-06
AA953_RS22700	secG	protein-export membrane protein SecG	612.924	1459.97	-2.14059	1.23612e-09
AA953_RS22750	rpmA	50S ribosomal protein L27	1897.08	3124.59	-1.23065	1.53585e-07
AA953_RS22755	rplU	50S ribosomal protein L21	2707.8	4861.59	-1.44336	1.74425e-09
AA953_RS22970	rpsI	30S ribosomal subunit protein S9	2041.1	4529.47	-1.96593	5.97612e-06
AA953_RS22975	rplM	50S ribosomal subunit protein L13	2923.06	6447.59	-1.95104	2.96236e-05
AA953_RS23135	fis	Fis family transcriptional regulator	396.964	1069.48	-2.44431	5.76748e-13

## Sheet: down-group 3
GeneID	symbol	Description	NL_Exp2	NL_Exp9	log1.5(NL_Exp2/NL_Exp9)	p-value
AA953_RS07455	ykgO	50S ribosomal protein L36	923.821	2216.59	-2.15852	0.000524145
AA953_RS07460	ykgM	50S ribosomal protein L31 type B; alternative zinc-limitation L31 protein	5918.85	15999.2	-2.45248	0.000425759
AA953_RS08785	borD	DLP12 prophage; putative lipoprotein	511.33	3427.57	-4.69237	1.28487e-15
AA953_RS08965	fepE	regulator of length of O-antigen component of lipopolysaccharide chains	2.2358	10.3013	-3.7677	9.37796e-11
AA953_RS10110	borD2	DLP12 prophage; putative lipoprotein	596.133	3499.1	-4.36486	7.16302e-19
AA953_RS10420	ybiX	Fe(II)-dependent oxygenase superfamily protein	95.5156	251.397	-2.38674	4.49466e-07
AA953_RS10425	fiu	catecholate siderophore receptor	181.209	1146.68	-4.55027	5.19583e-25
AA953_RS15180	ydiE	hemin uptake protein HemP homolog	95.7396	294.808	-2.77384	1.64917e-19
AA953_RS17435	cirA	colicin IA outer membrane receptor and translocator; ferric iron-catecholate transporter	767.826	3409.94	-3.67698	3.41039e-07
AA953_RS20745	sdaC	putative serine transporter	27.2708	79.8538	-2.64975	1.20693e-17
